# Supplementary material for: Ethyl 2-chloro-[2-(4-chloro­phen­yl)hydrazin-1-yl­idene]acetate
Source: Acta Crystallogr Sect E Struct Rep Online. 2010 Aug 21;66(Pt 9):o2375. doi: 10.1107/S1600536810032599 (PMC3007972; doi:10.1107/S1600536810032599)
Supplement: Supplementary file 1 [file e-66-o2375-sup1.cif]

##############################################################################
###                                                                        ###
###        Electronic paper (Acta Crystallographica Section E)             ###
###                                                                        ###
##############################################################################
#                                                                            #
# This CIF contains the data in a paper accepted for publication in Acta     #
# Crystallographica Section E. It conforms to the requirements of Notes      #
# for Authors for Section E, and has been peer reviewed under the auspices   #
# of the IUCr Commission on Journals.                                        #
#                                                                            #
# Full details of the Crystallographic Information File format               #
# are given in the paper "The Crystallographic Information File (CIF):       #
# a New Standard Archive File for Crystallography" by S. R. Hall, F. H.      #
# Allen and I. D. Brown [Acta Cryst. (1991), A47, 655-685].                  #
#                                                                            #
# The current version of the core CIF dictionary is obtainable from          #
# ftp://ftp.iucr.org/pub/cif_core.dic. The current version number is 2.4.    #
#                                                                            #
# Software is freely available for graphical display of the structure(s) in  #
# this CIF.  For information consult the CIF home page http://www.iucr.org/  #
# cif/home.html                                                              #
#                                                                            #
# This file may be used for bona fide research purposes within the           #
# scientific community so long as proper attribution is given to the journal # 
# article from which it was obtained.                                        #
#                                                                            #
##############################################################################
                                             
data_global
_audit_creation_method     SHELXL-97
_journal_date_recd_electronic     2010-08-11
_journal_date_accepted     2010-08-13
_journal_name_full     'Acta Crystallographica, Section E'
_journal_year     2010
_journal_volume     66
_journal_issue      9
_journal_page_first     o2375
_journal_page_last     o2375
_journal_paper_category     QO
_journal_coeditor_code     NK2055
_publ_contact_author
;
     Dr. Seik Weng Ng
     Department of Chemistry
     University of Malaya
     50603 Kuala Lumpur
     Malaysia
;
_publ_contact_author_email     seikweng@um.edu.my
_publ_contact_author_fax     '03 7967 4193'
_publ_contact_author_phone     '03 7967 6778'
_publ_section_title
;
Ethyl 2-chloro-[2-(4-chlorophenyl)hydrazin-1-ylidene]acetate
;
loop_
    _publ_author_name
    _publ_author_address
    'Asiri, Abdullah M.'
;
Chemistry Department
Faculty of Science
King Abdul Aziz University
PO Box 80203
Jeddah 21589
Saudi Arabia
;
    'Zayed, Mohie E. M.'
;
Chemistry Department
Faculty of Science
King Abdul Aziz University
PO Box 80203
Jeddah 21589
Saudi Arabia
;
    'Ng, Seik Weng'
;
Department of Chemistry
University of Malaya
50603 Kuala Lumpur
Malaysia
;
_publ_section_synopsis     .
data_I
_audit_creation_method     SHELXL-97
_chemical_name_systematic
;
Ethyl 2-chloro-[2-(4-chlorophenyl)hydrazin-1-ylidene]acetate
;
_chemical_name_common     ?
_chemical_formula_moiety     'C10 H10 Cl2 N2 O2'
_chemical_formula_sum     'C10 H10 Cl2 N2 O2'
_chemical_formula_iupac     'C10 H10 Cl2 N2 O2'
_chemical_formula_weight     261.10
_chemical_melting_point     ?
_symmetry_cell_setting     monoclinic
_symmetry_space_group_name_H-M     'P 21'
_symmetry_space_group_name_Hall     'P 2yb'
loop_
    _symmetry_equiv_pos_as_xyz
    'x, y, z'
    '-x, y+1/2, -z'
_cell_length_a     4.4611(7)
_cell_length_b     9.4546(14)
_cell_length_c     13.464(2)
_cell_angle_alpha     90.00
_cell_angle_beta     91.642(2)
_cell_angle_gamma     90.00
_cell_volume     567.65(15)
_cell_formula_units_Z     2
_cell_measurement_reflns_used     1574
_cell_measurement_theta_min     2.6
_cell_measurement_theta_max     27.2
_cell_measurement_temperature     100(2)
_exptl_crystal_description     Prism
_exptl_crystal_colour     colourless
_exptl_crystal_size_max     0.35
_exptl_crystal_size_mid     0.10
_exptl_crystal_size_min     0.05
_exptl_crystal_density_diffrn     1.528
_exptl_crystal_density_meas     ?
_exptl_crystal_density_method     'not measured'
_exptl_crystal_F_000     268
_exptl_absorpt_coefficient_mu     0.557
_exptl_absorpt_correction_type     multi-scan
_exptl_absorpt_process_details     '(SADABS; Sheldrick, 1996)'
_exptl_absorpt_correction_T_min     0.8289
_exptl_absorpt_correction_T_max     0.9727
_diffrn_ambient_temperature     100(2)
_diffrn_radiation_type     MoK\a
_diffrn_radiation_wavelength     0.71073
_diffrn_radiation_source     'fine-focus sealed tube'
_diffrn_radiation_monochromator     graphite
_diffrn_measurement_device_type     'Bruker SMART APEX diffractometer'
_diffrn_measurement_method     '\w scans'
_diffrn_detector_area_resol_mean     ?
_diffrn_reflns_number     5298
_diffrn_reflns_av_R_equivalents     0.0728
_diffrn_reflns_av_sigmaI/netI     0.0949
_diffrn_reflns_theta_min     2.63
_diffrn_reflns_theta_max     27.50
_diffrn_reflns_theta_full     27.50
_diffrn_measured_fraction_theta_max     0.999
_diffrn_measured_fraction_theta_full     0.999
_diffrn_reflns_limit_h_min     -5
_diffrn_reflns_limit_h_max     5
_diffrn_reflns_limit_k_min     -12
_diffrn_reflns_limit_k_max     11
_diffrn_reflns_limit_l_min     -17
_diffrn_reflns_limit_l_max     17
_diffrn_standards_number     0
_diffrn_standards_interval_count     0
_diffrn_standards_interval_time     0
_diffrn_standards_decay_%     0
_reflns_number_total     2518
_reflns_number_gt     2191
_reflns_threshold_expression     I>2\s(I)
_refine_ls_structure_factor_coef     Fsqd
_refine_ls_matrix_type     full
_refine_ls_R_factor_all     0.0806
_refine_ls_R_factor_gt     0.0720
_refine_ls_wR_factor_gt     0.1807
_refine_ls_wR_factor_ref     0.1880
_refine_ls_goodness_of_fit_ref     1.029
_refine_ls_restrained_S_all     1.029
_refine_ls_number_reflns     2518
_refine_ls_number_parameters     145
_refine_ls_number_restraints     1
_refine_ls_hydrogen_treatment     constr
_refine_ls_weighting_scheme     calc
_refine_ls_weighting_details
         'calc w=1/[\s^2^(Fo^2^)+(0.1216P)^2^+0.1253P] where P=(Fo^2^+2Fc^2^)/3'
_atom_sites_solution_hydrogens     geom
_atom_sites_solution_primary     direct
_atom_sites_solution_secondary     difmap
_refine_ls_shift/su_max     0.001
_refine_ls_shift/su_mean     0.001
_refine_diff_density_max     0.588
_refine_diff_density_min     -0.344
_refine_ls_extinction_method     none
_refine_ls_extinction_coef     ?
_refine_ls_abs_structure_details     'Flack (1983), 1123 Friedel pairs'
_refine_ls_abs_structure_Flack     0.03(14)
loop_
    _atom_type_symbol
    _atom_type_description
    _atom_type_scat_dispersion_real
    _atom_type_scat_dispersion_imag
    _atom_type_scat_source
    'C' 'C' 0.0033 0.0016
                         'International Tables Vol C Tables 4.2.6.8 and 6.1.1.4'
    'H' 'H' 0.0000 0.0000
                         'International Tables Vol C Tables 4.2.6.8 and 6.1.1.4'
    'N' 'N' 0.0061 0.0033
                         'International Tables Vol C Tables 4.2.6.8 and 6.1.1.4'
    'O' 'O' 0.0106 0.0060
                         'International Tables Vol C Tables 4.2.6.8 and 6.1.1.4'
    'Cl' 'Cl' 0.1484 0.1585
                         'International Tables Vol C Tables 4.2.6.8 and 6.1.1.4'
_computing_data_collection     'APEX2 (Bruker, 2009)'
_computing_cell_refinement     'SAINT (Bruker, 2009)'
_computing_data_reduction     'SAINT (Bruker, 2009)'
_computing_structure_solution     'SHELXS97 (Sheldrick, 2008)'
_computing_structure_refinement     'SHELXL97 (Sheldrick, 2008)'
_computing_molecular_graphics     'X-SEED (Barbour, 2001)'
_computing_publication_material     'publCIF (Westrip, 2010)'
loop_
    _atom_site_type_symbol
    _atom_site_label
    _atom_site_fract_x
    _atom_site_fract_y
    _atom_site_fract_z
    _atom_site_U_iso_or_equiv
    _atom_site_adp_type
    _atom_site_calc_flag
    _atom_site_refinement_flags
    _atom_site_occupancy
    _atom_site_disorder_assembly
    _atom_site_disorder_group
    Cl Cl1 1.4745(3) 0.50000(14) 0.97204(9) 0.0301(4) Uani d . 1 . .
    Cl Cl2 0.4463(3) 0.85685(12) 0.46296(8) 0.0226(3) Uani d . 1 . .
    N N1 0.8095(9) 0.7704(5) 0.6374(3) 0.0203(8) Uani d . 1 . .
    H H1 0.8376 0.7407 0.5780 0.024 Uiso calc R 1 . .
    N N2 0.6137(9) 0.8722(4) 0.6540(3) 0.0194(8) Uani d . 1 . .
    O O1 0.0631(7) 1.0838(4) 0.5375(2) 0.0222(7) Uani d . 1 . .
    O O2 0.2281(8) 1.0713(4) 0.6974(2) 0.0223(7) Uani d . 1 . .
    C C1 0.9702(11) 0.7120(5) 0.7183(4) 0.0193(10) Uani d . 1 . .
    C C2 0.9430(11) 0.7619(5) 0.8146(4) 0.0212(10) Uani d . 1 . .
    H H2A 0.8163 0.8403 0.8270 0.025 Uiso calc R 1 . .
    C C3 1.0993(12) 0.6981(5) 0.8922(4) 0.0240(10) Uani d . 1 . .
    H H3 1.0804 0.7324 0.9581 0.029 Uiso calc R 1 . .
    C C4 1.2829(11) 0.5844(6) 0.8740(4) 0.0229(10) Uani d . 1 . .
    C C5 1.3191(11) 0.5353(5) 0.7776(4) 0.0225(10) Uani d . 1 . .
    H H5 1.4509 0.4587 0.7654 0.027 Uiso calc R 1 . .
    C C6 1.1616(10) 0.5990(5) 0.7000(4) 0.0207(10) Uani d . 1 . .
    H H6 1.1836 0.5657 0.6340 0.025 Uiso calc R 1 . .
    C C7 0.4460(10) 0.9208(5) 0.5837(3) 0.0176(9) Uani d . 1 . .
    C C8 0.2257(10) 1.0339(5) 0.6023(3) 0.0183(9) Uani d . 1 . .
    C C9 0.0103(11) 1.1798(5) 0.7225(4) 0.0223(10) Uani d . 1 . .
    H H9A -0.1945 1.1501 0.7012 0.027 Uiso calc R 1 . .
    H H9B 0.0575 1.2700 0.6891 0.027 Uiso calc R 1 . .
    C C10 0.0316(13) 1.1969(6) 0.8335(4) 0.0282(11) Uani d . 1 . .
    H H10A -0.1110 1.2694 0.8541 0.042 Uiso calc R 1 . .
    H H10B 0.2356 1.2258 0.8534 0.042 Uiso calc R 1 . .
    H H10C -0.0159 1.1068 0.8654 0.042 Uiso calc R 1 . .
loop_
    _atom_site_aniso_label
    _atom_site_aniso_U_11
    _atom_site_aniso_U_22
    _atom_site_aniso_U_33
    _atom_site_aniso_U_12
    _atom_site_aniso_U_13
    _atom_site_aniso_U_23
    Cl1 0.0349(7) 0.0288(7) 0.0262(6) 0.0030(5) -0.0055(5) 0.0046(5)
    Cl2 0.0251(6) 0.0219(6) 0.0209(5) -0.0002(5) 0.0003(4) -0.0019(5)
    N1 0.0213(19) 0.021(2) 0.0193(19) 0.0011(17) 0.0023(15) -0.0014(15)
    N2 0.0244(19) 0.0112(18) 0.0225(19) -0.0033(16) 0.0012(14) 0.0034(16)
    O1 0.0253(18) 0.0156(17) 0.0253(17) 0.0035(14) -0.0032(13) 0.0017(13)
    O2 0.0252(18) 0.0187(17) 0.0230(17) 0.0050(14) -0.0007(13) -0.0012(13)
    C1 0.019(2) 0.018(3) 0.022(2) -0.0082(19) -0.0025(16) 0.0008(19)
    C2 0.022(2) 0.015(2) 0.027(3) -0.0014(19) 0.0028(19) -0.0011(18)
    C3 0.029(3) 0.019(3) 0.023(2) -0.004(2) 0.0002(19) -0.0018(19)
    C4 0.020(2) 0.023(2) 0.025(2) -0.0036(19) -0.0055(18) 0.0060(19)
    C5 0.025(2) 0.015(2) 0.027(2) -0.0026(19) -0.0011(18) -0.0014(18)
    C6 0.017(2) 0.022(3) 0.023(2) 0.0001(19) 0.0012(17) -0.0020(19)
    C7 0.018(2) 0.018(2) 0.017(2) -0.0054(18) -0.0012(16) -0.0019(17)
    C8 0.019(2) 0.016(2) 0.020(2) -0.0081(18) -0.0016(16) 0.0038(17)
    C9 0.025(3) 0.014(2) 0.028(2) 0.003(2) 0.000(2) -0.0028(18)
    C10 0.038(3) 0.021(3) 0.026(2) 0.001(2) 0.002(2) -0.003(2)
loop_
    _geom_bond_atom_site_label_1
    _geom_bond_atom_site_label_2
    _geom_bond_site_symmetry_2
    _geom_bond_distance
    _geom_bond_publ_flag
    Cl1 C4 . 1.745(5) ?
    Cl2 C7 . 1.735(5) ?
    N1 N2 . 1.323(6) ?
    N1 C1 . 1.400(6) ?
    N1 H1 . 0.8600 ?
    N2 C7 . 1.275(6) ?
    O1 C8 . 1.214(6) ?
    O2 C8 . 1.328(6) ?
    O2 C9 . 1.459(6) ?
    C1 C2 . 1.388(7) ?
    C1 C6 . 1.394(7) ?
    C2 C3 . 1.379(7) ?
    C2 H2A . 0.9500 ?
    C3 C4 . 1.378(7) ?
    C3 H3 . 0.9500 ?
    C4 C5 . 1.392(7) ?
    C5 C6 . 1.381(7) ?
    C5 H5 . 0.9500 ?
    C6 H6 . 0.9500 ?
    C7 C8 . 1.478(7) ?
    C9 C10 . 1.504(7) ?
    C9 H9A . 0.9900 ?
    C9 H9B . 0.9900 ?
    C10 H10A . 0.9800 ?
    C10 H10B . 0.9800 ?
    C10 H10C . 0.9800 ?
loop_
    _geom_angle_atom_site_label_1
    _geom_angle_atom_site_label_2
    _geom_angle_atom_site_label_3
    _geom_angle_site_symmetry_1
    _geom_angle_site_symmetry_3
    _geom_angle
    _geom_angle_publ_flag
    N2 N1 C1 . . 118.7(4) ?
    N2 N1 H1 . . 120.6 ?
    C1 N1 H1 . . 120.6 ?
    C7 N2 N1 . . 120.8(4) ?
    C8 O2 C9 . . 115.0(4) ?
    C2 C1 C6 . . 119.7(4) ?
    C2 C1 N1 . . 122.4(5) ?
    C6 C1 N1 . . 117.9(4) ?
    C3 C2 C1 . . 120.2(5) ?
    C3 C2 H2A . . 119.9 ?
    C1 C2 H2A . . 119.9 ?
    C2 C3 C4 . . 119.8(5) ?
    C2 C3 H3 . . 120.1 ?
    C4 C3 H3 . . 120.1 ?
    C3 C4 C5 . . 120.8(4) ?
    C3 C4 Cl1 . . 120.2(4) ?
    C5 C4 Cl1 . . 119.0(4) ?
    C6 C5 C4 . . 119.3(5) ?
    C6 C5 H5 . . 120.3 ?
    C4 C5 H5 . . 120.3 ?
    C5 C6 C1 . . 120.1(4) ?
    C5 C6 H6 . . 120.0 ?
    C1 C6 H6 . . 120.0 ?
    N2 C7 C8 . . 120.9(4) ?
    N2 C7 Cl2 . . 123.6(4) ?
    C8 C7 Cl2 . . 115.4(3) ?
    O1 C8 O2 . . 125.3(4) ?
    O1 C8 C7 . . 123.1(4) ?
    O2 C8 C7 . . 111.6(4) ?
    O2 C9 C10 . . 106.4(4) ?
    O2 C9 H9A . . 110.4 ?
    C10 C9 H9A . . 110.4 ?
    O2 C9 H9B . . 110.4 ?
    C10 C9 H9B . . 110.4 ?
    H9A C9 H9B . . 108.6 ?
    C9 C10 H10A . . 109.5 ?
    C9 C10 H10B . . 109.5 ?
    H10A C10 H10B . . 109.5 ?
    C9 C10 H10C . . 109.5 ?
    H10A C10 H10C . . 109.5 ?
    H10B C10 H10C . . 109.5 ?
loop_
    _geom_torsion_atom_site_label_1
    _geom_torsion_atom_site_label_2
    _geom_torsion_atom_site_label_3
    _geom_torsion_atom_site_label_4
    _geom_torsion_site_symmetry_1
    _geom_torsion_site_symmetry_2
    _geom_torsion_site_symmetry_3
    _geom_torsion_site_symmetry_4
    _geom_torsion
    _geom_torsion_publ_flag
    C1 N1 N2 C7 . . . . -174.5(4) ?
    N2 N1 C1 C2 . . . . -3.4(7) ?
    N2 N1 C1 C6 . . . . 176.1(4) ?
    C6 C1 C2 C3 . . . . -1.5(7) ?
    N1 C1 C2 C3 . . . . 178.1(4) ?
    C1 C2 C3 C4 . . . . 0.0(7) ?
    C2 C3 C4 C5 . . . . 1.7(7) ?
    C2 C3 C4 Cl1 . . . . -178.4(4) ?
    C3 C4 C5 C6 . . . . -1.9(7) ?
    Cl1 C4 C5 C6 . . . . 178.2(4) ?
    C4 C5 C6 C1 . . . . 0.5(7) ?
    C2 C1 C6 C5 . . . . 1.2(7) ?
    N1 C1 C6 C5 . . . . -178.3(4) ?
    N1 N2 C7 C8 . . . . 179.6(4) ?
    N1 N2 C7 Cl2 . . . . 2.3(6) ?
    C9 O2 C8 O1 . . . . 1.1(6) ?
    C9 O2 C8 C7 . . . . -178.3(4) ?
    N2 C7 C8 O1 . . . . 179.5(4) ?
    Cl2 C7 C8 O1 . . . . -3.0(6) ?
    N2 C7 C8 O2 . . . . -1.1(6) ?
    Cl2 C7 C8 O2 . . . . 176.4(3) ?
    C8 O2 C9 C10 . . . . 175.2(4) ?
loop_
    _geom_hbond_atom_site_label_D
    _geom_hbond_atom_site_label_H
    _geom_hbond_atom_site_label_A
    _geom_hbond_site_symmetry_A
    _geom_hbond_distance_DH
    _geom_hbond_distance_HA
    _geom_hbond_distance_DA
    _geom_hbond_angle_DHA
    _geom_hbond_publ_flag
    N1 H1 O1 2_646 0.86 2.20 3.009(5) 156 yes
