# Supplementary material for: Ethyl 2-chloro-[2-(4-chloro­phen­yl)hydrazin-1-yl­idene]acetate
Source: Acta Crystallogr Sect E Struct Rep Online. 2010 Aug 21;66(Pt 9):o2375. doi: 10.1107/S1600536810032599 (PMC3007972; doi:10.1107/S1600536810032599)
Supplement: Supplementary file 2 [file e-66-o2375-Isup2.hkl]

# 
# h,k,l, Fc-squared, Fo-squared, sigma(Fo-squared) and status flag 
# 
data_I
_shelx_title '  P21  1123 Friedel pairs' 
_shelx_refln_list_code          4 
_shelx_F_calc_maximum      108.80 
_exptl_crystal_F_000       268.00 
_reflns_d_resolution_high  0.7697 
 
loop_ 
 _symmetry_equiv_pos_as_xyz 
 'x, y, z' 
 '-x, y+1/2, -z' 
 
_cell_length_a     4.4611 
_cell_length_b     9.4546 
_cell_length_c    13.4640 
_cell_angle_alpha  90.000 
_cell_angle_beta   91.642 
_cell_angle_gamma  90.000 
 
_shelx_F_squared_multiplier     1.000 
 
loop_ 
 _refln_index_h 
 _refln_index_k 
 _refln_index_l 
 _refln_F_squared_calc 
 _refln_F_squared_meas 
 _refln_F_squared_sigma 
 _refln_observed_status 
   0 -12   0      262.49      242.47     28.80 o 
   1 -12   0        8.59       33.96     26.94 o 
   1 -11   0        1.29        4.65      6.42 o 
   2 -11   0       58.68       51.07      6.76 o 
   0 -10   0      195.00      167.26     21.28 o 
   1 -10   0       47.86       70.70     16.38 o 
   2 -10   0       45.11       54.64      9.12 o 
   3 -10   0        0.51       10.54     10.55 o 
   1  -9   0       89.52       92.50      7.98 o 
   2  -9   0       14.97        8.81      4.19 o 
   3  -9   0       41.15       68.62     13.12 o 
   0  -8   0      240.92      305.49     21.76 o 
   1  -8   0      572.09      599.86     34.74 o 
   2  -8   0      201.45      206.23     13.08 o 
   3  -8   0      123.87      106.86      8.65 o 
   4  -8   0        0.79       11.11      5.48 o 
   1  -7   0        4.82        4.77      3.49 o 
   2  -7   0        1.42       15.11      6.78 o 
   3  -7   0       34.18       43.25      5.20 o 
   4  -7   0       40.07       82.68     11.36 o 
   0  -6   0     1083.91     1435.67     90.74 o 
   1  -6   0      803.12      867.65     59.28 o 
   2  -6   0      567.18      532.44     28.72 o 
   3  -6   0       56.89       71.21      6.34 o 
   4  -6   0       44.70       44.86      7.03 o 
   5  -6   0        7.98        6.18      5.81 o 
   1  -5   0      217.40      235.05     16.59 o 
   2  -5   0       72.28       87.31      6.57 o 
   3  -5   0      141.22      130.43     11.53 o 
   4  -5   0      142.62      168.58     13.95 o 
   5  -5   0      157.51      160.81     23.98 o 
   0  -4   0      630.91      836.00     53.00 o 
   1  -4   0      234.80      274.81     19.77 o 
   2  -4   0      501.42      555.19     29.43 o 
   3  -4   0       85.68      111.70     14.93 o 
   4  -4   0       66.25       67.44      7.92 o 
   5  -4   0       21.02       30.17     13.37 o 
   1  -3   0      133.47      134.45      8.46 o 
   2  -3   0      421.64      395.14     21.11 o 
   3  -3   0      296.14      346.76     24.78 o 
   4  -3   0       61.90       68.78     11.21 o 
   5  -3   0      130.09      123.06     14.81 o 
   0  -2   0      603.60      870.21     54.84 o 
   1  -2   0     8296.12     8360.85    367.37 o 
   2  -2   0      478.10      516.44     44.54 o 
   3  -2   0      299.71      334.30     36.29 o 
   4  -2   0       82.88       96.88     10.11 o 
   5  -2   0       50.63       61.50      7.94 o 
   1  -1   0      104.93       81.34     12.82 o 
   2  -1   0      429.04      438.96     28.42 o 
   3  -1   0       28.27       32.75      4.63 o 
   4  -1   0      127.83      143.51     11.94 o 
   5  -1   0       96.09      117.75     15.53 o 
   1   0   0        6.99        6.72      1.40 o 
   2   0   0     1419.52     1275.90     66.43 o 
   3   0   0      219.75      187.95     11.43 o 
   4   0   0      277.86      246.27     17.76 o 
   5   0   0        4.38       20.44      7.22 o 
   1   1   0      104.88      103.75      7.73 o 
   2   1   0      422.60      457.26     33.24 o 
   3   1   0       28.70       32.85      6.99 o 
   4   1   0      129.41      149.12     10.24 o 
   0   2   0      637.75      619.34     59.35 o 
   1   2   0     8299.73     9275.11   1013.32 o 
   2   2   0      455.69      478.16     32.66 o 
   3   2   0      298.67      286.01     35.47 o 
   4   2   0       86.77      116.10     10.93 o 
   5   2   0       50.81       59.43     13.88 o 
   1   3   0      139.48      120.71     12.39 o 
   2   3   0      419.49      320.57     31.32 o 
   3   3   0      296.62      316.97     33.32 o 
   4   3   0       64.06       71.75     13.44 o 
   5   3   0      130.06      171.90     24.78 o 
   0   4   0      629.95      665.47     64.28 o 
   1   4   0      240.99      211.70     21.07 o 
   2   4   0      496.70      733.99     50.64 o 
   3   4   0       87.48       84.10     13.37 o 
   4   4   0       65.88       86.43     14.90 o 
   5   4   0       21.59       38.88     13.36 o 
   1   5   0      216.01      139.36     14.64 o 
   2   5   0       76.22      110.40      9.51 o 
   3   5   0      145.53      170.72     22.24 o 
   4   5   0      142.09      155.86     22.23 o 
   5   5   0      156.34      261.10     33.08 o 
   0   6   0     1135.40     1156.18    111.21 o 
   1   6   0      793.62      556.01     53.97 o 
   2   6   0      568.00      786.69     77.94 o 
   3   6   0       50.75       46.22     10.48 o 
   4   6   0       46.31       61.55     13.61 o 
   5   6   0        7.53       11.06     11.61 o 
   1   7   0        4.52        4.13      3.40 o 
   2   7   0        1.12        0.27      6.49 o 
   3   7   0       32.28       30.36      9.39 o 
   4   7   0       41.79       48.51     13.20 o 
   0   8   0      229.70      239.66     26.11 o 
   1   8   0      586.70      852.98     83.71 o 
   2   8   0      196.46      283.58     31.44 o 
   3   8   0      126.14      168.15     23.08 o 
   4   8   0        0.78       -0.92      7.94 o 
   1   9   0       86.81      128.91     17.50 o 
   2   9   0       15.85       30.85      9.51 o 
   3   9   0       40.75       64.22     13.43 o 
   1  10   0       46.14       68.26     12.18 o 
   2  10   0       46.17       52.64     11.93 o 
   3  10   0        0.64        1.87      8.47 o 
   2  11   0       55.96       57.74     12.70 o 
  -1 -12   1      144.98      177.48     27.66 o 
   0 -12   1       65.85       62.14     10.28 o 
   1 -12   1       91.25       99.84     12.43 o 
  -2 -11   1       25.19       26.91      5.52 o 
  -1 -11   1        4.06       -2.83      5.92 o 
   0 -11   1       20.63       19.55      7.46 o 
   1 -11   1       10.47       18.80      6.99 o 
   2 -11   1       42.99       48.63     15.55 o 
  -3 -10   1      175.31      140.42     13.10 o 
  -2 -10   1       81.93       81.28      7.75 o 
  -1 -10   1      302.94      341.53     25.22 o 
   0 -10   1      308.25      282.80     30.76 o 
   1 -10   1      123.08      116.86      9.43 o 
   2 -10   1      135.59      122.81     14.51 o 
   3 -10   1       13.57       10.16      5.77 o 
  -3  -9   1        3.34       15.30      5.35 o 
  -2  -9   1        3.15        1.80      3.85 o 
  -1  -9   1        2.40        7.39      6.09 o 
   0  -9   1       25.02       24.66      6.54 o 
   1  -9   1      104.40       97.53      8.20 o 
   2  -9   1        7.90       12.96      5.56 o 
   3  -9   1      211.93      176.46     14.61 o 
  -4  -8   1       39.56       47.43     13.87 o 
  -3  -8   1        4.76       28.62      7.07 o 
  -2  -8   1      358.32      372.92     34.16 o 
  -1  -8   1       70.11      118.74     23.36 o 
   0  -8   1       50.22       53.23      4.64 o 
   1  -8   1      236.72      249.13     15.49 o 
   2  -8   1       32.85       45.04      5.43 o 
   3  -8   1       52.76       83.13     17.34 o 
   4  -8   1       26.03       22.93      6.49 o 
  -4  -7   1       90.33      101.01     11.19 o 
  -3  -7   1        0.35        5.62      3.60 o 
  -2  -7   1       64.00       54.86      5.80 o 
  -1  -7   1       51.46       58.22      7.30 o 
   0  -7   1      233.20      262.73     13.25 o 
   1  -7   1       50.51       54.65      8.57 o 
   2  -7   1      146.84      145.76     10.28 o 
   3  -7   1      161.24      150.05     12.98 o 
   4  -7   1      280.74      257.36     19.43 o 
  -5  -6   1       16.79        9.97      5.80 o 
  -4  -6   1       47.26       53.43      7.44 o 
  -3  -6   1      224.36      336.30     33.88 o 
  -2  -6   1      200.82      278.17     25.00 o 
  -1  -6   1       96.79      110.27      6.50 o 
   0  -6   1      413.22      522.00     23.98 o 
   1  -6   1      519.60      589.54     35.87 o 
   2  -6   1      138.15      141.99      9.65 o 
   3  -6   1       34.52       43.63      5.14 o 
   4  -6   1       52.03       50.50     12.09 o 
   5  -6   1       11.79       10.35      5.96 o 
  -5  -5   1       30.21       44.23      7.31 o 
  -4  -5   1       50.81       69.97      6.44 o 
  -3  -5   1       58.61       61.11      5.73 o 
  -2  -5   1       56.35       59.42      4.04 o 
  -1  -5   1      443.08      473.53     21.81 o 
   0  -5   1      114.56      158.39      8.14 o 
   1  -5   1      165.39      164.86     12.27 o 
   2  -5   1      142.87      125.81     10.81 o 
   3  -5   1        3.57       12.44      6.87 o 
   4  -5   1       82.57       83.02      9.10 o 
   5  -5   1       72.92       72.57      9.15 o 
  -5  -4   1       12.52       10.96      9.52 o 
  -4  -4   1       43.90       61.64      6.03 o 
  -3  -4   1      505.77      436.27     20.19 o 
  -2  -4   1     2612.47     2339.83    103.95 o 
  -1  -4   1     1550.41     1625.44     79.27 o 
   0  -4   1     2957.12     3708.78    163.45 o 
   1  -4   1     1278.45     1282.63     79.38 o 
   2  -4   1      373.12      340.33     18.49 o 
   3  -4   1      120.20      112.58     12.06 o 
   4  -4   1        7.54        9.39      4.71 o 
   5  -4   1       24.46       27.72      6.44 o 
  -5  -3   1        8.88       27.26      6.23 o 
  -4  -3   1       47.87       64.00      5.92 o 
  -3  -3   1        2.65       26.95      3.84 o 
  -2  -3   1       43.02       83.01     24.04 o 
  -1  -3   1      195.54      203.42      9.72 o 
   0  -3   1      281.59      345.11     20.44 o 
   1  -3   1      464.50      455.65     29.45 o 
   2  -3   1       41.21       37.93      3.58 o 
   3  -3   1      322.03      344.69     32.80 o 
   4  -3   1      286.63      455.38     84.96 o 
   5  -3   1       11.24       21.57      6.15 o 
  -5  -2   1       46.79       61.23      8.16 o 
  -4  -2   1       87.78      114.41     12.41 o 
  -3  -2   1      120.53      155.57     15.61 o 
  -2  -2   1      277.93      345.97     18.53 o 
  -1  -2   1    11812.79    11916.44    561.76 o 
   0  -2   1     1244.26     1441.53     63.65 o 
   1  -2   1       70.53       71.54      4.69 o 
   2  -2   1      522.31      431.80     22.94 o 
   3  -2   1      262.12      252.28     23.70 o 
   4  -2   1       21.47       48.73     10.96 o 
   5  -2   1        0.99        4.81      6.95 o 
  -5  -1   1      114.60      118.06     15.84 o 
  -4  -1   1      150.91      166.73     13.32 o 
  -3  -1   1      267.00      256.25     17.90 o 
  -2  -1   1      174.41      185.09     14.66 o 
  -1  -1   1      540.21      506.18     60.06 o 
   0  -1   1      489.07      467.85     20.98 o 
   1  -1   1     1711.06     1558.65     79.79 o 
   2  -1   1      631.86      558.96     35.69 o 
   3  -1   1      255.85      225.85     20.94 o 
   4  -1   1      268.15      283.70     17.07 o 
   5  -1   1      473.99      483.67     33.87 o 
  -5   0   1      137.53      172.94     33.03 o 
  -4   0   1        3.26       20.60      4.12 o 
  -3   0   1      183.04      222.50     13.15 o 
  -1   0   1      620.49      494.16     53.26 o 
   1   0   1      955.75      874.88     55.01 o 
   2   0   1       83.40       86.03      7.26 o 
   3   0   1       62.37       77.26     10.15 o 
   4   0   1       27.93       40.08      6.66 o 
   5   0   1      118.63      119.76     20.79 o 
  -4   1   1      155.26      173.91     14.34 o 
  -3   1   1      266.28      260.88     15.15 o 
  -2   1   1      172.33      218.38     16.58 o 
  -1   1   1      542.82      617.17     40.76 o 
   0   1   1      495.99      664.82     44.86 o 
   1   1   1     1737.66     1773.60    108.71 o 
   2   1   1      616.37      502.66     32.03 o 
   3   1   1      259.41      190.66     15.05 o 
   4   1   1      257.61      268.55     16.22 o 
  -5   2   1       46.64       35.42     11.82 o 
  -4   2   1       86.39      112.08     16.47 o 
  -3   2   1      120.59      113.80      9.88 o 
  -2   2   1      282.99      269.69     19.35 o 
  -1   2   1    11837.51    13161.80   1247.36 o 
   0   2   1     1277.20     1088.07    103.48 o 
   1   2   1       69.02       85.19      6.93 o 
   2   2   1      531.17      508.71     41.13 o 
   3   2   1      261.27      231.62     21.76 o 
   4   2   1       20.94       40.69     11.19 o 
  -5   3   1        9.12       45.82     13.10 o 
  -4   3   1       49.70       63.80     12.69 o 
  -3   3   1        3.24       23.99      8.15 o 
  -2   3   1       42.78       42.67      7.96 o 
  -1   3   1      197.40      262.41     27.03 o 
   0   3   1      284.24      230.94     23.03 o 
   1   3   1      462.41      597.60     51.51 o 
   2   3   1       44.11       46.10      7.80 o 
   3   3   1      319.19      361.89     26.33 o 
   4   3   1      290.29      375.63     40.77 o 
   5   3   1       10.43       42.79     12.59 o 
  -5   4   1       12.85       20.18     11.04 o 
  -4   4   1       43.91       71.44     14.21 o 
  -3   4   1      488.46      626.84     63.54 o 
  -2   4   1     2626.28     2890.56    407.43 o 
  -1   4   1     1612.39     1120.43    106.57 o 
   0   4   1     2930.71     3210.70    469.62 o 
   1   4   1     1285.69     1497.33    227.76 o 
   2   4   1      372.27      430.31     30.00 o 
   3   4   1      126.39      118.34     13.40 o 
   4   4   1        8.16       12.91      8.48 o 
   5   4   1       24.25       11.51     11.21 o 
  -5   5   1       32.45       59.25     15.56 o 
  -4   5   1       49.00      102.27     17.47 o 
  -3   5   1       57.44       73.12     13.36 o 
  -2   5   1       56.32       76.42     12.17 o 
  -1   5   1      443.43      318.85     31.17 o 
   0   5   1      115.45      125.36     16.68 o 
   1   5   1      162.86      130.84     14.28 o 
   2   5   1      140.39      271.18     27.38 o 
   3   5   1        2.20        0.08      7.10 o 
   4   5   1       83.80      101.52     17.16 o 
   5   5   1       74.62      134.10     23.07 o 
  -5   6   1       17.76       27.22     12.74 o 
  -4   6   1       44.90       45.17     12.49 o 
  -3   6   1      227.37      317.84     35.39 o 
  -2   6   1      201.05      228.20     26.59 o 
  -1   6   1       90.14       55.38      7.43 o 
   0   6   1      421.70      425.09     29.90 o 
   1   6   1      516.87      419.83     41.33 o 
   2   6   1      143.46      194.16     23.31 o 
   3   6   1       36.64       34.09      9.47 o 
   4   6   1       51.98       59.07     12.76 o 
   5   6   1       12.38       14.64     12.45 o 
  -4   7   1       93.50       99.41     17.80 o 
  -3   7   1        0.30        2.00      7.68 o 
  -2   7   1       64.93       97.18     15.05 o 
  -1   7   1       50.85       75.38     12.21 o 
   0   7   1      227.92      213.20     31.08 o 
   1   7   1       55.38       59.18      6.72 o 
   2   7   1      142.70      175.00     21.75 o 
   3   7   1      158.16      198.54     24.76 o 
   4   7   1      279.41      377.81     42.22 o 
  -4   8   1       37.83       51.68     13.99 o 
  -3   8   1        5.18       22.27      9.79 o 
  -2   8   1      358.70      500.65     51.68 o 
  -1   8   1       75.91      139.21     18.65 o 
   0   8   1       49.73       52.20      8.16 o 
   1   8   1      231.32      295.93     31.61 o 
   2   8   1       31.53       50.20     10.62 o 
   3   8   1       51.12       76.44     14.35 o 
   4   8   1       25.65       29.20     11.75 o 
  -3   9   1        3.80       24.60     10.05 o 
  -2   9   1        2.70       -6.54      6.61 o 
  -1   9   1        2.42        1.22      6.52 o 
   0   9   1       25.93       31.25      7.93 o 
   1   9   1      100.41      117.54     16.31 o 
   2   9   1        9.46       17.88      8.43 o 
   3   9   1      211.51      270.68     31.57 o 
  -3  10   1      175.51      222.79     27.82 o 
  -2  10   1       87.87      117.64     18.00 o 
  -1  10   1      301.72      431.93     44.82 o 
   1  10   1      118.55      168.51     21.02 o 
   2  10   1      132.79      205.59     24.85 o 
   3  10   1       12.26       19.35     10.01 o 
  -2  11   1       24.16       30.36     10.38 o 
  -1  11   1        3.94        4.13      7.02 o 
   2  11   1       43.74       41.94     11.77 o 
  -1 -12   2      105.96      126.50     19.05 o 
   0 -12   2       58.83       40.35      8.79 o 
   1 -12   2       65.06       68.66     15.76 o 
  -2 -11   2        0.07       -3.30      5.75 o 
  -1 -11   2       28.07       17.66      7.10 o 
   0 -11   2       41.95       36.71      8.22 o 
   1 -11   2       65.39       64.72      9.79 o 
   2 -11   2      256.62      238.08     18.83 o 
  -3 -10   2        0.10       17.72      4.90 o 
  -2 -10   2       74.27       63.40      6.82 o 
  -1 -10   2       60.86       48.96     10.74 o 
   0 -10   2        0.20       -6.62      5.64 o 
   1 -10   2        9.16        5.86      4.42 o 
   2 -10   2       16.60       13.04      5.41 o 
   3 -10   2        5.40        3.89      6.73 o 
  -3  -9   2       37.77       36.34      5.22 o 
  -2  -9   2       37.81       23.74      4.78 o 
  -1  -9   2       62.67       56.42      5.99 o 
   0  -9   2        9.87        3.03      3.64 o 
   1  -9   2       63.28       54.60      6.33 o 
   2  -9   2      105.63      101.34      8.49 o 
   3  -9   2      183.64      195.27     15.79 o 
  -4  -8   2      308.04      279.64     21.00 o 
  -3  -8   2       71.46       65.86      6.63 o 
  -2  -8   2      429.77      425.61     24.04 o 
  -1  -8   2      384.53      385.15     21.76 o 
   0  -8   2      384.36      377.52     21.45 o 
   1  -8   2       67.87       79.27      7.18 o 
   2  -8   2       16.69       15.00      4.24 o 
   3  -8   2       38.48       48.62      8.49 o 
   4  -8   2        1.02        2.26      5.21 o 
  -4  -7   2       14.68       23.75      7.39 o 
  -3  -7   2       37.04       33.78      4.97 o 
  -2  -7   2       79.64       68.44      6.34 o 
  -1  -7   2       29.84       28.24      3.44 o 
   0  -7   2      152.51      163.09     10.15 o 
   1  -7   2       33.88       33.91      4.80 o 
   2  -7   2      122.29      139.83     12.34 o 
   3  -7   2       72.00       66.22      8.06 o 
   4  -7   2       14.49       22.50      5.73 o 
  -5  -6   2       47.25       43.69      7.87 o 
  -4  -6   2       86.51       77.75      7.24 o 
  -3  -6   2     1375.00     1145.88     59.81 o 
  -2  -6   2      127.89      124.98     14.35 o 
  -1  -6   2      849.54      849.76     38.39 o 
   0  -6   2      421.24      451.78     21.10 o 
   1  -6   2      427.37      424.74     33.85 o 
   2  -6   2       37.86       35.27      6.18 o 
   3  -6   2       23.13       18.38      5.19 o 
   4  -6   2        6.31        7.88      4.85 o 
  -5  -5   2       35.00       53.65      8.03 o 
  -4  -5   2       57.72       70.38      6.58 o 
  -3  -5   2       20.14       28.47      4.35 o 
  -2  -5   2       18.12       23.74      2.73 o 
  -1  -5   2       16.83       20.16      2.46 o 
   0  -5   2        5.25        8.67      1.96 o 
   1  -5   2      205.56      201.70     13.26 o 
   2  -5   2      401.68      335.04     18.68 o 
   3  -5   2      992.94      961.76     62.23 o 
   4  -5   2       29.02       41.30     12.60 o 
   5  -5   2       53.42       63.64      8.66 o 
  -5  -4   2        9.79       14.26      5.60 o 
  -4  -4   2       79.24      102.65     13.46 o 
  -3  -4   2       74.25      108.33     18.98 o 
  -2  -4   2     1754.69     1851.98    121.46 o 
  -1  -4   2      328.19      369.96     17.15 o 
   0  -4   2      101.17      104.43      5.73 o 
   1  -4   2       83.51       93.21      8.52 o 
   2  -4   2       84.62       85.32     15.87 o 
   3  -4   2      169.92      156.31     10.05 o 
   4  -4   2        4.48        5.64      6.21 o 
   5  -4   2       23.24       20.41      8.83 o 
  -5  -3   2       60.67       73.74      8.82 o 
  -4  -3   2       76.72       78.17      7.80 o 
  -3  -3   2       93.00       81.62      5.49 o 
  -2  -3   2     1077.07      994.67     44.72 o 
  -1  -3   2       18.80       21.59      2.03 o 
   0  -3   2      694.55      729.80     32.64 o 
   1  -3   2      456.67      412.45     21.86 o 
   2  -3   2      449.80      354.23     18.78 o 
   3  -3   2      346.10      317.69     29.36 o 
   4  -3   2     1021.66     1036.24     66.79 o 
   5  -3   2       63.65       63.99     11.94 o 
  -5  -2   2       11.00       25.22      4.77 o 
  -4  -2   2      256.87      285.02     16.41 o 
  -3  -2   2      148.35      164.93     10.22 o 
  -2  -2   2     2183.67     2130.83     95.35 o 
  -1  -2   2     1551.38     1513.99     89.10 o 
   0  -2   2     3040.89     2969.27    151.27 o 
   1  -2   2      308.56      245.50     16.60 o 
   2  -2   2      380.24      313.88     16.82 o 
   3  -2   2       12.35       10.70      2.95 o 
   4  -2   2      261.90      244.14     17.82 o 
   5  -2   2       22.72       26.52      6.91 o 
  -5  -1   2       16.40       26.50      4.85 o 
  -4  -1   2       22.25       52.70      5.47 o 
  -3  -1   2      261.76      252.12     14.75 o 
  -2  -1   2       23.80       34.74      4.35 o 
  -1  -1   2      910.87      780.59     61.48 o 
   0  -1   2     2292.72     2318.95    165.06 o 
   1  -1   2      130.04       93.61      7.31 o 
   2  -1   2      222.87      184.51     10.34 o 
   3  -1   2      185.41      181.12     17.52 o 
   4  -1   2       96.14      129.97     14.98 o 
   5  -1   2      241.78      240.59     18.85 o 
  -5   0   2       58.89       72.51     12.74 o 
  -4   0   2       37.36       73.76      6.54 o 
  -3   0   2     1095.76     1122.57     59.55 o 
  -2   0   2     2548.73     2407.72    130.64 o 
  -1   0   2     6080.97     5595.41    492.87 o 
   0   0   2       58.40       55.71      4.22 o 
   1   0   2     2732.40     2230.06    116.23 o 
   2   0   2      391.34      308.78     37.69 o 
   3   0   2      231.28      212.97     16.51 o 
   4   0   2        8.03       14.19      3.43 o 
   5   0   2       56.66       61.95     12.93 o 
  -5   1   2       15.84       26.26      9.93 o 
  -4   1   2       23.82       50.96      7.07 o 
  -3   1   2      262.06      285.13     25.73 o 
  -2   1   2       22.70       37.05      4.33 o 
  -1   1   2      906.76     1009.76     72.56 o 
   0   1   2     2272.94     2316.36    150.23 o 
   1   1   2      131.08      118.70      7.14 o 
   2   1   2      230.60      220.22     12.69 o 
   3   1   2      191.54      179.59     20.49 o 
   4   1   2       92.81       71.64     10.16 o 
   5   1   2      242.79      226.15     25.64 o 
  -5   2   2       12.21       13.30      9.60 o 
  -4   2   2      251.06      329.10     36.13 o 
  -3   2   2      144.87      154.94     13.16 o 
  -2   2   2     2219.39     2607.26    169.81 o 
  -1   2   2     1496.67     1820.23    173.69 o 
   0   2   2     3041.94     3909.41    450.76 o 
   1   2   2      316.89      332.80     22.93 o 
   2   2   2      384.76      382.70     22.10 o 
   3   2   2       10.87       10.69      2.98 o 
   4   2   2      259.86      254.54     19.82 o 
  -5   3   2       61.12      104.54     18.51 o 
  -4   3   2       77.42       67.02     13.54 o 
  -3   3   2       88.80       86.88     14.08 o 
  -2   3   2     1082.30      844.49     80.34 o 
  -1   3   2       18.01       33.75      6.38 o 
   0   3   2      704.41      607.58     58.33 o 
   1   3   2      437.13      537.73     36.90 o 
   2   3   2      444.37      455.45     44.59 o 
   3   3   2      334.27      335.49     40.26 o 
   4   3   2     1037.91     1298.43    127.42 o 
  -5   4   2        9.34       20.45     11.60 o 
  -3   4   2       71.83      157.68     20.98 o 
  -2   4   2     1763.13     2552.57    244.26 o 
  -1   4   2      323.06      525.51     52.06 o 
   0   4   2      104.14       98.17     11.22 o 
   1   4   2       79.99       93.96      8.09 o 
   2   4   2       84.81      117.18     25.51 o 
   3   4   2      167.03      211.19     20.98 o 
   4   4   2        5.08        9.21      9.31 o 
  -5   5   2       36.46       71.22     16.43 o 
  -4   5   2       59.18       76.81     15.53 o 
  -3   5   2       22.16       29.65      9.76 o 
  -2   5   2       18.07       24.60      7.83 o 
  -1   5   2       15.81       15.98      9.20 o 
   0   5   2        5.66        7.91      2.51 o 
   1   5   2      203.27      231.62     32.87 o 
   2   5   2      385.90      457.08     32.31 o 
   3   5   2     1002.99     1255.06    122.60 o 
   4   5   2       27.70       24.73     10.93 o 
   5   5   2       55.84       94.15     19.37 o 
  -5   6   2       47.31       89.49     18.44 o 
  -4   6   2       80.74      110.97     18.89 o 
  -3   6   2     1388.21     1765.29    171.27 o 
  -2   6   2      136.32      175.18     22.15 o 
  -1   6   2      849.89      560.30     53.95 o 
   0   6   2      409.60      390.24     38.77 o 
   1   6   2      427.51      476.47     43.85 o 
   2   6   2       35.48       32.15      8.73 o 
   3   6   2       21.61       15.78      7.97 o 
   4   6   2        6.90        6.44      8.30 o 
  -4   7   2       13.52       30.49     10.70 o 
  -3   7   2       38.17       41.25     11.12 o 
  -2   7   2       79.64      131.70     19.02 o 
  -1   7   2       30.14       56.24     10.97 o 
   0   7   2      151.10      153.20     12.98 o 
   1   7   2       33.70       28.71      5.29 o 
   2   7   2      125.57      163.78     20.65 o 
   3   7   2       70.22       82.72     14.55 o 
   4   7   2       14.48       12.20     10.77 o 
  -4   8   2      313.44      430.23     47.48 o 
  -3   8   2       72.48       94.94     16.19 o 
  -2   8   2      428.25      621.61     62.84 o 
  -1   8   2      385.08      598.01     60.08 o 
   0   8   2      384.53      376.99     27.23 o 
   1   8   2       67.99       73.60      8.05 o 
   2   8   2       15.95       16.81      7.77 o 
   3   8   2       40.71       55.93     12.74 o 
   4   8   2        1.16       10.31     10.37 o 
  -3   9   2       38.33       72.48     14.48 o 
  -2   9   2       37.27       62.79     12.90 o 
  -1   9   2       62.46      105.37     15.99 o 
   0   9   2       10.04        8.86      6.54 o 
   1   9   2       61.55       71.81     12.09 o 
   2   9   2      105.24      118.11     17.12 o 
   3   9   2      185.10      209.56     26.18 o 
  -3  10   2        0.17       52.40     13.25 o 
  -2  10   2       73.27      130.14     19.64 o 
  -1  10   2       62.19      112.67     17.20 o 
   1  10   2        9.56       10.87      7.09 o 
   2  10   2       17.34       33.42      9.45 o 
   3  10   2        5.65       -2.98      7.82 o 
  -2  11   2        0.05       -0.41      7.90 o 
  -1  11   2       28.95       44.08     10.82 o 
   2  11   2      256.41      311.50     35.11 o 
   0 -12   3       37.78       28.21      8.61 o 
  -2 -11   3       13.80        2.10      6.15 o 
  -1 -11   3        1.37       -4.85     15.27 o 
   0 -11   3       20.99       18.28     11.61 o 
   1 -11   3       17.58       23.02      8.44 o 
   2 -11   3       92.38       92.02     25.11 o 
  -3 -10   3      136.71      146.53     11.05 o 
  -2 -10   3      233.57      192.74     14.69 o 
  -1 -10   3      266.34      248.03     19.46 o 
   0 -10   3      116.35      100.11     11.14 o 
   1 -10   3       88.83       79.26      7.89 o 
   2 -10   3       59.45       43.65      7.31 o 
   3 -10   3        1.30       -0.63      5.52 o 
  -3  -9   3       40.27       30.56      5.34 o 
  -2  -9   3       15.67       10.67      4.19 o 
  -1  -9   3       19.33       12.61      3.99 o 
   0  -9   3      215.64      211.05     13.50 o 
   1  -9   3      336.07      330.97     19.47 o 
   2  -9   3       45.49       35.70      6.70 o 
   3  -9   3      103.52       95.47     10.55 o 
  -4  -8   3      156.25      156.44     24.25 o 
  -3  -8   3       30.49       42.89      6.56 o 
  -2  -8   3       90.56      113.90     14.46 o 
  -1  -8   3       29.57       33.10      4.69 o 
   0  -8   3      152.28      153.27     10.68 o 
   1  -8   3       92.05       91.78      7.81 o 
   2  -8   3       27.87       27.68      5.88 o 
   3  -8   3       56.65       51.28      7.75 o 
   4  -8   3       51.41       44.90      7.77 o 
  -4  -7   3       27.60       30.07      7.16 o 
  -3  -7   3        3.56        2.45      3.57 o 
  -2  -7   3       28.02       22.38      4.25 o 
  -1  -7   3       63.15       76.25      7.30 o 
   0  -7   3      284.25      267.66     13.46 o 
   1  -7   3      549.05      511.40     27.98 o 
   2  -7   3     1057.33      976.39     51.21 o 
   3  -7   3      238.65      215.17     16.76 o 
   4  -7   3      126.81       99.96     10.72 o 
  -4  -6   3       55.90       67.89      6.74 o 
  -3  -6   3      231.82      358.97     34.66 o 
  -2  -6   3      296.29      248.20     12.52 o 
  -1  -6   3       21.19       20.52      2.94 o 
   0  -6   3       66.16       70.31      4.75 o 
   1  -6   3       16.72       11.12      3.08 o 
   2  -6   3      395.68      353.75     19.88 o 
   3  -6   3       19.83       20.92      5.22 o 
   4  -6   3        8.06       -2.45      4.67 o 
  -5  -5   3       28.21       31.97      6.95 o 
  -4  -5   3       40.38       41.44      5.29 o 
  -3  -5   3      205.60      159.13     10.55 o 
  -2  -5   3      175.67      152.96      8.27 o 
  -1  -5   3      391.51      368.19     15.50 o 
   0  -5   3      148.72      148.77      7.94 o 
   1  -5   3      145.09      135.36      8.98 o 
   2  -5   3      587.78      500.86     40.12 o 
   3  -5   3      678.46      650.59     42.61 o 
   4  -5   3       15.84       27.16     10.82 o 
   5  -5   3       50.80       37.19     11.27 o 
  -5  -4   3       97.69       81.99      9.83 o 
  -4  -4   3      348.88      304.21     17.75 o 
  -3  -4   3      576.82      474.57     22.19 o 
  -2  -4   3      717.04      672.95     30.24 o 
  -1  -4   3      910.37      849.51     38.16 o 
   0  -4   3      528.77      516.20     23.56 o 
   1  -4   3      348.80      307.33     16.89 o 
   2  -4   3      251.78      207.26     18.25 o 
   3  -4   3      208.02      182.55     17.49 o 
   4  -4   3       29.05       32.16      6.18 o 
   5  -4   3       12.19       15.52      6.77 o 
  -5  -3   3       33.17       42.07      7.24 o 
  -4  -3   3       43.72       44.89      4.45 o 
  -3  -3   3       57.42       56.35     10.44 o 
  -2  -3   3      288.43      327.41     17.50 o 
  -1  -3   3      575.24      535.33     24.24 o 
   0  -3   3      336.16      330.10     19.12 o 
   1  -3   3      134.83      120.89      7.37 o 
   2  -3   3      347.62      282.82     16.89 o 
   3  -3   3       10.06       11.55      9.65 o 
   4  -3   3       20.41       22.98      5.25 o 
   5  -3   3       28.94       27.94     13.85 o 
  -5  -2   3       68.14       86.45     13.06 o 
  -4  -2   3      290.59      317.85     18.17 o 
  -3  -2   3      700.23      664.45     30.59 o 
  -2  -2   3      486.48      558.17     39.21 o 
  -1  -2   3      895.63      763.37     42.54 o 
   0  -2   3      930.44      947.12    119.64 o 
   1  -2   3      221.31      186.45     12.97 o 
   2  -2   3      149.87      121.27      7.40 o 
   3  -2   3      171.03      143.36      9.18 o 
   4  -2   3       29.93       36.20      5.80 o 
   5  -2   3       70.07       66.46      8.80 o 
  -5  -1   3       12.54       14.43      7.53 o 
  -4  -1   3      107.14      107.46      8.17 o 
  -3  -1   3      226.19      243.35     12.31 o 
  -2  -1   3       21.88       23.49      2.76 o 
  -1  -1   3      316.59      277.17     24.88 o 
   0  -1   3        7.15        7.61      1.67 o 
   1  -1   3      925.34      717.83     37.93 o 
   2  -1   3      912.14      797.77     42.12 o 
   3  -1   3      907.19      861.93     57.51 o 
   4  -1   3      377.07      352.66     29.17 o 
   5  -1   3       62.58       64.36     12.25 o 
  -5   0   3        0.21        7.54      5.55 o 
  -4   0   3       21.92       22.94      5.32 o 
  -3   0   3      375.22      498.18     35.80 o 
  -2   0   3      607.49      713.67     47.43 o 
  -1   0   3      208.88      222.00     15.97 o 
   0   0   3      118.75       91.23      7.06 o 
   1   0   3      331.79      279.35     23.07 o 
   2   0   3        3.26        4.17      1.77 o 
   3   0   3      122.80      110.94      7.64 o 
   4   0   3      151.23      128.84     11.26 o 
   5   0   3      128.29      108.65     15.93 o 
  -5   1   3       11.93       16.39      6.41 o 
  -4   1   3      105.61      114.81     11.14 o 
  -3   1   3      229.23      258.07     19.22 o 
  -2   1   3       22.72       22.63      3.90 o 
  -1   1   3      327.33      351.44     37.14 o 
   0   1   3        9.42        9.34      2.10 o 
   1   1   3      905.39      861.16     56.11 o 
   2   1   3      889.75      844.29     55.08 o 
   3   1   3      926.47      753.90     50.95 o 
   4   1   3      374.10      333.16     34.51 o 
   5   1   3       62.90       54.52     11.36 o 
  -5   2   3       66.80       96.84     17.17 o 
  -4   2   3      285.43      334.38     24.75 o 
  -3   2   3      711.60      797.25     53.63 o 
  -2   2   3      469.77      590.87     54.26 o 
  -1   2   3      897.65      935.42     61.48 o 
   0   2   3      916.20     1070.32    102.34 o 
   1   2   3      217.40      221.99     19.71 o 
   2   2   3      148.02      145.70      8.99 o 
   3   2   3      174.64      183.78     13.80 o 
   4   2   3       29.96       36.68      8.61 o 
  -5   3   3       34.80       40.58     12.39 o 
  -4   3   3       43.83       68.99     13.64 o 
  -3   3   3       55.29       59.82     11.78 o 
  -2   3   3      291.21      420.47     43.10 o 
  -1   3   3      578.50      674.82     65.77 o 
   0   3   3      331.70      438.04     42.87 o 
   1   3   3      129.76      159.31     12.17 o 
   2   3   3      347.88      387.00     27.51 o 
   3   3   3       11.01       13.90      5.09 o 
  -5   4   3       96.32      119.90     20.63 o 
  -4   4   3      346.25      430.27     46.57 o 
  -3   4   3      586.29      682.87     69.14 o 
  -2   4   3      698.59      978.57     95.83 o 
  -1   4   3      896.63     1182.45    113.96 o 
   0   4   3      532.84      553.99     53.61 o 
   1   4   3      356.96      407.88     28.49 o 
   2   4   3      245.44      260.70     19.43 o 
   3   4   3      211.79      218.33     17.41 o 
   4   4   3       28.19       49.70     12.07 o 
  -5   5   3       28.07       51.96     15.27 o 
  -4   5   3       38.12       40.73     12.66 o 
  -3   5   3      208.14      211.08     25.15 o 
  -2   5   3      174.80      228.37     26.58 o 
  -1   5   3      396.49      610.94     60.45 o 
   0   5   3      143.59      163.93     26.04 o 
   1   5   3      149.53      148.66     11.98 o 
   2   5   3      575.59      627.80     48.09 o 
   3   5   3      689.99      801.71     55.62 o 
   4   5   3       15.68        8.30      9.66 o 
  -4   6   3       58.43       88.72     17.40 o 
  -3   6   3      223.57      433.45     46.14 o 
  -2   6   3      297.42      403.18     42.76 o 
  -1   6   3       21.74       39.51      8.60 o 
   0   6   3       66.80       63.22     22.80 o 
   1   6   3       15.81       17.54      4.41 o 
   2   6   3      401.34      465.46     65.56 o 
   3   6   3       18.71       18.58      7.86 o 
   4   6   3        8.55       11.80      9.25 o 
  -4   7   3       29.58       28.13     11.47 o 
  -3   7   3        3.24        6.52      7.91 o 
  -2   7   3       28.57       41.16      9.91 o 
  -1   7   3       58.97      129.53     17.93 o 
   0   7   3      283.19      301.49     43.28 o 
   1   7   3      535.70      522.69     72.52 o 
   2   7   3     1076.39     1258.12    122.43 o 
   3   7   3      236.21      301.52     33.97 o 
   4   7   3      126.65      154.16     23.38 o 
  -4   8   3      159.18      270.50     33.08 o 
  -3   8   3       32.54       47.17     12.31 o 
  -2   8   3       89.88      188.36     24.72 o 
  -1   8   3       28.93       47.02     10.53 o 
   0   8   3      150.60      144.75     19.45 o 
   1   8   3       90.16       83.84      8.78 o 
   2   8   3       27.52       23.47      8.21 o 
   3   8   3       57.64       54.08     12.30 o 
   4   8   3       49.35       62.94     15.73 o 
  -3   9   3       40.04       89.40     16.21 o 
  -2   9   3       16.22       24.14      9.90 o 
  -1   9   3       18.64       26.90      9.19 o 
   0   9   3      211.85      252.12     28.14 o 
   1   9   3      341.63      385.96     40.23 o 
   2   9   3       45.21       68.74     12.91 o 
   3   9   3      101.54      132.48     20.13 o 
  -3  10   3      134.74      245.81     30.10 o 
  -2  10   3      236.78      350.11     38.73 o 
  -1  10   3      263.67      355.97     38.21 o 
   0  10   3      114.25      125.67     17.69 o 
   2  10   3       61.45       78.26     13.99 o 
   3  10   3        1.11       -3.48      8.73 o 
  -2  11   3       14.04       20.45      9.84 o 
  -1  11   3        1.42        2.00      8.00 o 
   2  11   3       93.68       98.35     16.34 o 
  -2 -11   4       10.82       11.85      6.76 o 
  -1 -11   4      159.67      132.21     30.13 o 
   0 -11   4      192.49      161.19     25.59 o 
   1 -11   4      136.73      112.06     16.93 o 
   2 -11   4      100.14       90.95     10.66 o 
  -3 -10   4       11.93       16.22      4.95 o 
  -2 -10   4       28.46       22.28      4.93 o 
  -1 -10   4       13.69       20.58      6.33 o 
   0 -10   4        0.32       -7.33      5.56 o 
   1 -10   4       31.25       26.43      5.36 o 
   2 -10   4       17.09        9.26      5.60 o 
   3 -10   4       52.60       50.97      8.46 o 
  -3  -9   4        4.97        1.01      4.12 o 
  -2  -9   4       26.21       22.10      4.72 o 
  -1  -9   4       24.36       24.26      6.13 o 
   0  -9   4      208.74      195.09     12.83 o 
   1  -9   4      751.14      703.91     38.13 o 
   2  -9   4      103.05      123.69     11.98 o 
   3  -9   4      126.49      133.77     17.27 o 
  -4  -8   4      160.72      136.80     10.68 o 
  -3  -8   4      345.68      258.87     15.82 o 
  -2  -8   4      208.52      162.60     13.80 o 
  -1  -8   4      221.78      205.00     10.91 o 
   0  -8   4      137.88      146.51     10.46 o 
   1  -8   4      162.43      168.53     11.60 o 
   2  -8   4       31.07       29.13     11.43 o 
   3  -8   4       57.21       50.92      7.88 o 
   4  -8   4       69.36       47.78      8.22 o 
  -4  -7   4      102.96       73.97      7.29 o 
  -3  -7   4       80.89       62.56      6.43 o 
  -2  -7   4       21.30       15.70      3.84 o 
  -1  -7   4       14.35       11.84      3.12 o 
   0  -7   4      174.25      162.80      9.36 o 
   1  -7   4       58.52       52.01     17.94 o 
   2  -7   4      450.40      399.51     27.82 o 
   3  -7   4       12.71        9.51      5.17 o 
   4  -7   4        1.53       -8.15      7.03 o 
  -4  -6   4      277.54      222.90     26.55 o 
  -3  -6   4      352.14      291.48     32.69 o 
  -2  -6   4      360.47      300.44     14.70 o 
  -1  -6   4      274.72      245.78     13.08 o 
   0  -6   4      399.45      369.03     20.53 o 
   1  -6   4      458.69      420.56     23.30 o 
   2  -6   4        4.41        8.94      4.83 o 
   3  -6   4       28.73       33.83      7.14 o 
   4  -6   4       11.69       12.55      5.18 o 
  -5  -5   4       38.72       31.88      5.81 o 
  -4  -5   4       39.15       33.54      5.12 o 
  -3  -5   4       59.60       52.73      4.38 o 
  -2  -5   4        8.47        7.00      2.44 o 
  -1  -5   4      310.88      270.08     11.61 o 
   0  -5   4      657.23      646.01     34.20 o 
   1  -5   4      620.68      549.74     29.49 o 
   2  -5   4      550.68      497.85     39.37 o 
   3  -5   4      210.62      197.92     27.96 o 
   4  -5   4       64.22       65.36     11.20 o 
   5  -5   4       54.33       50.82      9.28 o 
  -5  -4   4       85.46       75.24      7.55 o 
  -4  -4   4       33.88       42.53     12.36 o 
  -3  -4   4       28.72       27.65      3.48 o 
  -2  -4   4      132.20      106.22      6.27 o 
  -1  -4   4      235.06      213.08     10.46 o 
   0  -4   4       30.21       31.56      2.78 o 
   1  -4   4      431.25      386.96     20.91 o 
   2  -4   4      112.06       99.95     12.51 o 
   3  -4   4       58.89       55.65      7.04 o 
   4  -4   4      215.06      192.28     15.32 o 
   5  -4   4       22.01       23.99      7.30 o 
  -5  -3   4       57.49       61.47      8.43 o 
  -4  -3   4       34.27       32.81      4.56 o 
  -3  -3   4       22.74       24.77      3.96 o 
  -2  -3   4       68.67       61.14      4.89 o 
  -1  -3   4      223.21      195.02     11.34 o 
   0  -3   4      528.36      485.70     25.91 o 
   1  -3   4     2878.65     2630.99    134.90 o 
   2  -3   4      939.60      816.66     52.21 o 
   3  -3   4      591.63      573.83     70.43 o 
   4  -3   4      194.52      172.10     11.80 o 
   5  -3   4       47.93       41.69     11.22 o 
  -5  -2   4      125.56      107.77     15.57 o 
  -4  -2   4       26.57       34.74      4.66 o 
  -3  -2   4      291.06      290.24     15.22 o 
  -2  -2   4       58.66       37.74      4.71 o 
  -1  -2   4       96.52       72.72      4.86 o 
   0  -2   4      629.74      618.10     32.62 o 
   1  -2   4      385.61      355.07     24.21 o 
   2  -2   4       49.92       47.90      4.29 o 
   3  -2   4      274.56      259.10     15.39 o 
   4  -2   4       46.67       41.72      6.77 o 
   5  -2   4       43.60       36.73      7.29 o 
  -5  -1   4       16.54       14.04      5.80 o 
  -4  -1   4      164.06      148.62     12.43 o 
  -3  -1   4      117.92      127.88     14.70 o 
  -2  -1   4      161.49      157.29      9.55 o 
  -1  -1   4       36.70       43.36      4.18 o 
   0  -1   4      789.04      729.78     47.84 o 
   1  -1   4      321.20      269.64     14.81 o 
   2  -1   4      749.30      661.87     39.51 o 
   3  -1   4       47.51       38.34      4.34 o 
   4  -1   4      130.92      121.82     12.39 o 
   5  -1   4       16.23       20.15      5.87 o 
  -5   0   4       75.30       84.15      9.94 o 
  -4   0   4      443.38      454.69     25.76 o 
  -3   0   4       86.20       72.04      6.23 o 
  -2   0   4     1034.35      991.60     52.23 o 
  -1   0   4      927.28      838.57     44.06 o 
   0   0   4      210.13      228.33     24.62 o 
   1   0   4      156.37      135.05      7.94 o 
   2   0   4     1205.06     1120.73     58.89 o 
   3   0   4        0.77        0.70      2.65 o 
   4   0   4       26.64       22.51      5.05 o 
   5   0   4        4.55        5.61      6.96 o 
  -5   1   4       17.45       17.49      5.14 o 
  -4   1   4      160.89      166.14     14.40 o 
  -3   1   4      119.28      125.43     13.44 o 
  -2   1   4      159.56      168.49     18.21 o 
  -1   1   4       38.93       52.29      4.39 o 
   0   1   4      784.73      771.03     40.73 o 
   1   1   4      332.98      323.18     21.72 o 
   2   1   4      739.00      730.33     48.10 o 
   3   1   4       45.43       35.54      5.13 o 
   4   1   4      130.47      111.95     19.10 o 
   5   1   4       14.71       10.77      7.80 o 
  -5   2   4      123.49      144.72     21.76 o 
  -4   2   4       29.24       52.16      7.85 o 
  -3   2   4      286.65      382.12     27.48 o 
  -2   2   4       62.41       62.50     10.15 o 
  -1   2   4       97.88       96.80      6.49 o 
   0   2   4      646.29      661.73     48.80 o 
   1   2   4      378.97      426.57     28.19 o 
   2   2   4       51.65       51.83      5.79 o 
   3   2   4      270.70      264.81     18.92 o 
   4   2   4       48.64       43.66      9.72 o 
  -5   3   4       55.83       77.56     16.41 o 
  -4   3   4       35.23       49.38     12.16 o 
  -3   3   4       22.33       21.92      5.81 o 
  -2   3   4       70.76       84.76      8.45 o 
  -1   3   4      220.74      254.65     26.67 o 
   0   3   4      530.24      612.29     60.26 o 
   1   3   4     2840.46     3540.64    336.50 o 
   2   3   4      956.28      937.87     90.71 o 
   3   3   4      593.44      548.70     54.69 o 
   4   3   4      187.84      144.05     18.56 o 
  -5   4   4       84.85      146.77     23.70 o 
  -4   4   4       35.26       47.44     12.83 o 
  -2   4   4      129.68      177.42     22.24 o 
  -1   4   4      232.37      307.53     31.85 o 
   0   4   4       30.66       38.93      4.53 o 
   1   4   4      427.45      538.39     37.42 o 
   2   4   4      114.64      126.47     11.28 o 
   3   4   4       59.22       54.17      7.71 o 
  -5   5   4       39.47       79.72     17.80 o 
  -4   5   4       37.59       37.60     12.40 o 
  -3   5   4       60.59       94.92     15.97 o 
  -2   5   4        8.71       10.72      7.55 o 
  -1   5   4      301.92      369.06     37.69 o 
   0   5   4      652.68      904.03     87.61 o 
   1   5   4      619.09      699.81     48.42 o 
   2   5   4      553.42      670.17     46.55 o 
   3   5   4      201.15      228.27     18.49 o 
  -4   6   4      280.99      334.95     38.51 o 
  -3   6   4      343.88      397.87     42.86 o 
  -2   6   4      357.98      488.23     50.75 o 
  -1   6   4      267.70      367.45     38.37 o 
   0   6   4      396.17      481.55     65.00 o 
   1   6   4      458.39      523.41     37.00 o 
   2   6   4        5.24        6.07      7.60 o 
   3   6   4       27.83       22.54      8.88 o 
   4   6   4       12.47       13.91      9.35 o 
  -4   7   4      104.51      119.29     20.20 o 
  -3   7   4       81.64      117.62     19.13 o 
  -2   7   4       21.25       31.97      9.38 o 
  -1   7   4       14.62       33.21      9.65 o 
   0   7   4      174.42      184.49     27.84 o 
   1   7   4       58.55       56.33     12.23 o 
   2   7   4      448.71      499.10     35.79 o 
   3   7   4       12.94       19.35      8.83 o 
   4   7   4        1.53       -7.14      8.49 o 
  -4   8   4      154.04      239.37     29.75 o 
  -3   8   4      348.70      453.13     48.54 o 
  -2   8   4      203.98      253.06     28.88 o 
  -1   8   4      218.10      337.19     36.08 o 
   0   8   4      133.65      178.81     21.05 o 
   1   8   4      168.51      192.76     15.72 o 
   2   8   4       31.31       33.28      9.62 o 
   3   8   4       57.07       62.35     13.85 o 
   4   8   4       68.43      114.63     20.49 o 
  -3   9   4        5.19       12.77      9.18 o 
  -2   9   4       24.83       27.74     10.22 o 
  -1   9   4       25.00       43.75     10.96 o 
   0   9   4      203.49      235.57     26.80 o 
   1   9   4      771.00      849.21     83.79 o 
   2   9   4       99.40      105.32     16.43 o 
   3   9   4      130.20      152.44     22.47 o 
  -3  10   4       11.55       23.80     11.47 o 
  -2  10   4       28.94       70.87     14.81 o 
  -1  10   4       13.83       29.89     10.24 o 
   0  10   4        0.42       -9.25      6.17 o 
   2  10   4       16.03       16.22      9.46 o 
   3  10   4       51.23       66.69     15.15 o 
  -2  11   4       10.26       18.09     10.19 o 
  -1  11   4      156.89      171.42     22.14 o 
  -2 -11   5        2.25        0.32      6.00 o 
  -1 -11   5       12.46        1.41      6.24 o 
   0 -11   5      157.40      125.82     14.58 o 
   1 -11   5       35.21       33.74     12.58 o 
  -2 -10   5      113.43      111.74     11.90 o 
  -1 -10   5      164.85      135.91     13.19 o 
   0 -10   5       92.65       70.64      9.63 o 
   1 -10   5      152.12      147.17     13.53 o 
   2 -10   5       43.26       40.81      7.42 o 
  -3  -9   5        9.07        9.47      4.68 o 
  -2  -9   5       73.73       59.42      6.64 o 
  -1  -9   5       73.79       60.59     11.24 o 
   0  -9   5      192.36      174.04     12.07 o 
   1  -9   5      171.58      130.66     12.17 o 
   2  -9   5      126.74      123.69     12.22 o 
   3  -9   5       69.07       72.08     10.98 o 
  -4  -8   5       59.66       45.49      6.42 o 
  -3  -8   5       29.83       29.81      5.08 o 
  -2  -8   5       20.06       14.57      4.12 o 
  -1  -8   5       51.16       51.00      4.59 o 
   0  -8   5      553.11      520.26     28.59 o 
   1  -8   5       90.45       81.81     11.35 o 
   2  -8   5       43.31       37.57      6.94 o 
   3  -8   5        2.87        5.52      7.27 o 
   4  -8   5       31.89       17.67      6.90 o 
  -4  -7   5       16.21       16.53      4.97 o 
  -3  -7   5        3.64        4.11      3.92 o 
  -2  -7   5       61.77       55.14      5.70 o 
  -1  -7   5      539.94      488.64     23.03 o 
   0  -7   5      605.17      543.33     25.99 o 
   1  -7   5      523.72      495.05     27.46 o 
   2  -7   5      520.35      461.04     31.47 o 
   3  -7   5      246.18      205.47     16.53 o 
   4  -7   5       82.98       76.73      9.93 o 
  -4  -6   5       35.97       36.68      5.41 o 
  -3  -6   5       44.22       32.79      4.86 o 
  -2  -6   5       46.65       40.85      5.59 o 
  -1  -6   5        4.24        2.38      2.53 o 
   0  -6   5      119.49      118.31      7.19 o 
   1  -6   5       66.48       57.70      5.79 o 
   2  -6   5      238.11      220.77     17.13 o 
   3  -6   5      166.86      151.43     18.33 o 
   4  -6   5       63.39       65.12      7.14 o 
  -5  -5   5       21.73       20.79     10.38 o 
  -4  -5   5       21.15       13.98      4.47 o 
  -3  -5   5        4.22        3.10      2.51 o 
  -2  -5   5       24.57       22.10      3.09 o 
  -1  -5   5      226.39      180.10      9.31 o 
   0  -5   5      678.21      647.10     30.09 o 
   1  -5   5      508.94      463.74     25.13 o 
   2  -5   5      425.52      386.77     26.56 o 
   3  -5   5       97.36       79.70      8.74 o 
   4  -5   5      124.66      115.14      9.46 o 
  -5  -4   5       59.16       56.57      8.48 o 
  -4  -4   5      314.91      267.32     16.00 o 
  -3  -4   5      184.67      140.50      8.20 o 
  -2  -4   5      186.06      149.83      8.22 o 
  -1  -4   5      386.87      342.93     16.31 o 
   0  -4   5     1197.97     1130.77     51.17 o 
   1  -4   5      152.47      140.73      7.76 o 
   2  -4   5      180.22      173.46     11.47 o 
   3  -4   5       49.96       45.33      5.39 o 
   4  -4   5       79.53       76.40     18.75 o 
   5  -4   5       37.65       43.26      8.42 o 
  -5  -3   5       91.33       73.92      9.16 o 
  -4  -3   5       35.14       32.72      5.52 o 
  -3  -3   5        2.00        4.46      4.73 o 
  -2  -3   5       68.23       58.74      5.16 o 
  -1  -3   5       78.07       76.87      5.32 o 
   0  -3   5      383.52      383.65     25.27 o 
   1  -3   5       30.87       32.92      3.70 o 
   2  -3   5      165.35      158.43     10.30 o 
   3  -3   5       68.97       70.72      6.38 o 
   4  -3   5       14.38       17.59      5.61 o 
   5  -3   5       14.20       13.87      9.78 o 
  -5  -2   5      102.10       96.48     10.31 o 
  -4  -2   5       39.85       32.91      5.84 o 
  -3  -2   5      288.82      222.22     14.80 o 
  -2  -2   5      578.76      475.02     25.40 o 
  -1  -2   5      526.96      492.88     26.41 o 
   0  -2   5      851.87      925.01     48.86 o 
   1  -2   5      739.91      768.73     40.87 o 
   2  -2   5       51.80       53.81      6.34 o 
   3  -2   5      158.62      140.20     11.63 o 
   4  -2   5       45.21       47.60      7.16 o 
   5  -2   5       39.74       43.47      8.03 o 
  -5  -1   5       20.24       16.96      5.94 o 
  -4  -1   5       19.14       16.39      5.21 o 
  -3  -1   5       40.97       41.70      4.84 o 
  -2  -1   5      215.44      187.49     11.19 o 
  -1  -1   5     1135.00     1038.16     71.75 o 
   0  -1   5     1876.88     1890.82    109.65 o 
   1  -1   5     1955.06     1964.68    103.06 o 
   2  -1   5      451.16      355.09     19.33 o 
   3  -1   5      355.03      325.36     18.34 o 
   4  -1   5       26.57       28.01      5.91 o 
   5  -1   5       22.56       36.67      7.12 o 
  -5   0   5        2.12       -3.77      5.19 o 
  -4   0   5        0.10        2.33      3.94 o 
  -3   0   5       43.20       37.89      4.86 o 
  -2   0   5        0.21        3.03      2.59 o 
  -1   0   5     1086.02     1082.18     72.83 o 
   0   0   5       78.05       92.98      6.31 o 
   1   0   5      244.23      238.36     13.42 o 
   2   0   5      102.34       88.36      5.96 o 
   3   0   5        5.92       -0.58      3.88 o 
   4   0   5       32.50       27.54      5.77 o 
   5   0   5       45.16       41.21     11.42 o 
  -5   1   5       20.76       18.81      6.58 o 
  -4   1   5       18.93       20.49      4.96 o 
  -3   1   5       40.99       37.64      5.14 o 
  -2   1   5      209.00      196.16     12.05 o 
  -1   1   5     1151.94     1156.53     60.82 o 
   0   1   5     1854.76     1862.08     97.61 o 
   2   1   5      469.18      435.80     29.41 o 
   3   1   5      350.35      322.79     22.89 o 
   4   1   5       26.41       20.80      8.07 o 
   5   1   5       24.23       13.81      8.29 o 
  -5   2   5      101.54      111.01     10.16 o 
  -4   2   5       38.40       47.20      7.87 o 
  -3   2   5      283.73      268.78     20.65 o 
  -2   2   5      564.70      528.21     29.03 o 
  -1   2   5      527.02      555.79     29.99 o 
   0   2   5      826.49      857.46     45.36 o 
   1   2   5      750.75      867.83     56.90 o 
   2   2   5       54.13       48.55      6.49 o 
   3   2   5      154.35      137.31     11.56 o 
   4   2   5       47.71       34.23      9.67 o 
   5   2   5       38.84       40.36     11.23 o 
  -5   3   5       89.26      117.94     20.23 o 
  -4   3   5       35.31       36.79     12.09 o 
  -3   3   5        2.26       -2.31      4.83 o 
  -2   3   5       67.66       78.92      8.95 o 
  -1   3   5       77.22       85.25      6.31 o 
   0   3   5      380.93      465.57     46.08 o 
   1   3   5       31.79       37.27      4.24 o 
   2   3   5      164.30      156.18     14.79 o 
   3   3   5       71.37       77.30     12.66 o 
   4   3   5       14.14       11.77      7.36 o 
  -5   4   5       58.81      108.03     20.50 o 
  -4   4   5      310.39      340.78     38.91 o 
  -3   4   5      182.08      185.85     25.03 o 
  -2   4   5      177.84      163.28     20.30 o 
  -1   4   5      380.86      438.18     44.18 o 
   0   4   5     1200.57     1536.17    100.08 o 
   1   4   5      145.65      169.47     12.27 o 
   2   4   5      182.02      228.53     25.73 o 
   3   4   5       50.65       59.19     11.00 o 
   4   4   5       77.71       76.83     13.02 o 
  -5   5   5       22.26       50.74     15.60 o 
  -4   5   5       21.10       32.40     12.03 o 
  -3   5   5        3.79        6.41      7.85 o 
  -2   5   5       24.87       32.38      9.74 o 
  -1   5   5      234.54      263.36     28.58 o 
   0   5   5      668.20      839.85     55.54 o 
   1   5   5      519.79      571.38     56.56 o 
   2   5   5      423.95      459.03     46.80 o 
   3   5   5       95.56       94.47     14.48 o 
  -4   6   5       36.05       38.93     12.93 o 
  -3   6   5       41.89       57.53     13.09 o 
  -2   6   5       44.12       62.54     12.51 o 
  -1   6   5        4.34        4.21      6.52 o 
   0   6   5      119.51      143.10     12.20 o 
   1   6   5       68.53       68.37      7.89 o 
   2   6   5      236.03      272.53     21.11 o 
  -4   7   5       16.24       24.56     11.53 o 
  -3   7   5        3.14       -1.15      8.08 o 
  -2   7   5       60.47       94.98     15.61 o 
  -1   7   5      537.37      745.01     74.06 o 
   0   7   5      617.77      727.50     48.65 o 
   1   7   5      525.80      595.09     42.09 o 
   2   7   5      517.91      609.84     43.26 o 
   3   7   5      243.41      272.30     31.93 o 
  -4   8   5       58.67       54.23     14.72 o 
  -3   8   5       30.36       45.42     13.03 o 
  -2   8   5       19.19       31.05     10.55 o 
  -1   8   5       52.89       72.72     13.23 o 
   0   8   5      555.96      650.94     64.77 o 
   1   8   5       89.00      103.00     10.57 o 
   2   8   5       41.79       46.50     11.68 o 
   3   8   5        3.39       -6.30      7.63 o 
  -3   9   5        8.50       12.22     10.04 o 
  -2   9   5       73.87      108.43     17.93 o 
  -1   9   5       73.24      112.23     17.36 o 
   0   9   5      196.45      194.58     23.10 o 
   1   9   5      167.01      173.85     15.16 o 
   2   9   5      127.33      157.90     21.65 o 
   3   9   5       69.26       77.61     15.49 o 
  -2  10   5      112.73      207.61     27.58 o 
  -1  10   5      164.63      222.75     26.64 o 
   0  10   5       99.09      122.75     18.17 o 
   2  10   5       42.97       34.17     11.48 o 
  -2  11   5        2.41       -7.69      9.09 o 
  -1  11   5       11.76       11.75     10.21 o 
  -1 -11   6       52.75       55.17      9.16 o 
   0 -11   6      333.00      261.25     30.18 o 
   1 -11   6       25.37       21.80      6.75 o 
  -2 -10   6       10.72       14.65      6.06 o 
  -1 -10   6       53.98       34.79      7.20 o 
   0 -10   6       87.04       76.95      7.62 o 
   1 -10   6      162.84      149.37     27.31 o 
   2 -10   6       26.94       14.03      6.18 o 
  -3  -9   6       10.07        4.91      4.40 o 
  -2  -9   6       62.04       52.15      6.08 o 
  -1  -9   6      159.53      126.27     33.62 o 
   0  -9   6      128.98      121.92      9.54 o 
   1  -9   6      407.09      333.99     30.41 o 
   2  -9   6       68.44       62.60      8.74 o 
   3  -9   6       74.54       60.15      9.36 o 
  -3  -8   6      117.75       84.89      7.87 o 
  -2  -8   6      115.17       90.40      7.59 o 
  -1  -8   6      132.91      121.44      8.94 o 
   0  -8   6      174.77      157.43     10.82 o 
   1  -8   6       76.06       72.43      6.87 o 
   2  -8   6       42.04       47.28      8.35 o 
   3  -8   6       54.81       46.17      7.86 o 
  -4  -7   6       13.89       14.63      4.91 o 
  -3  -7   6        8.75        8.97      4.20 o 
  -2  -7   6       10.01        6.97      2.77 o 
  -1  -7   6       47.52       40.40      4.87 o 
   0  -7   6        4.08        9.48      3.08 o 
   1  -7   6       26.03       18.60      4.95 o 
   2  -7   6        1.09        1.85      4.70 o 
   3  -7   6        5.71        2.54      4.10 o 
   4  -7   6        8.37       14.67      5.18 o 
  -4  -6   6       76.49       50.52      7.67 o 
  -3  -6   6       99.13       85.04      7.50 o 
  -2  -6   6      161.01      122.11     13.39 o 
  -1  -6   6     1185.67     1051.19     55.05 o 
   0  -6   6        5.99        0.76      2.70 o 
   1  -6   6        7.31        5.23      4.25 o 
   2  -6   6       47.16       49.58      5.77 o 
   3  -6   6       17.06       12.92      5.61 o 
   4  -6   6       54.85       53.32      8.65 o 
  -4  -5   6        5.34        5.14      5.10 o 
  -3  -5   6       98.15       75.74      6.24 o 
  -2  -5   6      247.24      191.02     11.71 o 
  -1  -5   6      800.93      694.72     36.77 o 
   0  -5   6      114.59       97.93      6.13 o 
   1  -5   6      927.12      888.33     41.12 o 
   2  -5   6      178.61      158.83     10.99 o 
   3  -5   6       45.07       43.51      6.08 o 
   4  -5   6       28.93       27.35      6.87 o 
  -5  -4   6        0.15        7.71      7.34 o 
  -4  -4   6       10.27       12.68      7.10 o 
  -3  -4   6       71.68       53.41      6.24 o 
  -2  -4   6      222.89      194.54     14.26 o 
  -1  -4   6       64.72       61.21      4.21 o 
   0  -4   6      137.03      148.77     11.72 o 
   1  -4   6       85.08       84.36      5.40 o 
   2  -4   6      115.34      112.99      8.45 o 
   3  -4   6       75.03       72.02      6.80 o 
   4  -4   6      112.62      121.19     12.55 o 
   5  -4   6       17.75        7.48      6.21 o 
  -5  -3   6        3.65       10.83      8.54 o 
  -4  -3   6        6.47        7.96      4.40 o 
  -3  -3   6      115.23       97.04     16.16 o 
  -2  -3   6      823.94      705.97     37.96 o 
  -1  -3   6      785.04      642.52     34.48 o 
   0  -3   6     1880.95     1671.83     75.03 o 
   1  -3   6      818.51      769.61     41.34 o 
   2  -3   6      343.64      327.80     18.81 o 
   3  -3   6      294.18      263.89     20.48 o 
   4  -3   6       55.99       57.16      9.41 o 
   5  -3   6       68.95       63.91     14.03 o 
  -5  -2   6       52.31       54.71      8.56 o 
  -4  -2   6       31.65       23.83      5.44 o 
  -3  -2   6       77.59       74.68      7.85 o 
  -2  -2   6       47.29       38.31      4.05 o 
  -1  -2   6      493.12      456.96     24.77 o 
   0  -2   6       39.85       47.75      4.01 o 
   1  -2   6      170.98      205.06     12.21 o 
   2  -2   6       24.04       25.21      3.66 o 
   3  -2   6      156.02      147.53     12.72 o 
   4  -2   6       81.59       82.70      9.46 o 
   5  -2   6       96.88      101.81     11.40 o 
  -5  -1   6        9.46        8.46      5.75 o 
  -4  -1   6        1.17        3.55      4.81 o 
  -3  -1   6       94.49       91.94      7.44 o 
  -2  -1   6       60.67       52.63      7.52 o 
  -1  -1   6      380.03      372.89     24.50 o 
   0  -1   6     1014.73     1028.95     54.11 o 
   1  -1   6       21.30       27.68      3.03 o 
   2  -1   6      331.88      280.62     15.79 o 
   3  -1   6       26.51       35.23      6.11 o 
   4  -1   6      186.96      172.07     14.67 o 
   5  -1   6       72.70       76.33     14.98 o 
  -5   0   6       51.28       48.08      8.15 o 
  -4   0   6      159.49      159.46     15.88 o 
  -3   0   6      244.57      214.35     16.88 o 
  -2   0   6     1200.69     1092.66     73.70 o 
  -1   0   6       91.66      106.96      7.61 o 
   0   0   6      465.43      489.92     26.37 o 
   1   0   6      309.08      325.43     17.95 o 
   2   0   6      363.76      395.03     27.30 o 
   3   0   6       52.34       43.33      7.50 o 
   4   0   6      132.04      120.35     11.41 o 
   5   0   6       73.87       63.31     13.54 o 
  -5   1   6        9.20        6.89      6.10 o 
  -4   1   6        1.41       -2.85      3.96 o 
  -3   1   6       97.21       90.16      7.97 o 
  -2   1   6       60.27       56.91      5.40 o 
  -1   1   6      387.78      397.37     21.73 o 
   0   1   6     1014.74     1048.59     55.18 o 
   1   1   6       17.56       26.72      3.93 o 
   2   1   6      327.38      302.78     31.60 o 
   3   1   6       24.16       27.64      5.27 o 
   4   1   6      186.53      167.71     21.15 o 
   5   1   6       70.44       75.56     14.77 o 
  -5   2   6       52.03       55.40      8.14 o 
  -4   2   6       32.49       30.74      5.76 o 
  -3   2   6       79.44       77.35      7.50 o 
  -2   2   6       52.13       55.73      5.57 o 
  -1   2   6      490.52      517.87     28.15 o 
   0   2   6       36.86       51.31      4.09 o 
   1   2   6      176.13      214.56     15.60 o 
   2   2   6       21.84       22.72      4.09 o 
   3   2   6      156.46      152.67     19.60 o 
   4   2   6       83.49       67.17     12.66 o 
   5   2   6       95.26       62.43     13.47 o 
  -5   3   6        3.50        0.72      7.89 o 
  -4   3   6        7.13        7.67      5.03 o 
  -3   3   6      112.41      105.13      9.04 o 
  -2   3   6      842.08      862.05     46.56 o 
  -1   3   6      781.29      812.18     43.48 o 
   0   3   6     1881.90     1963.15    206.49 o 
   1   3   6      813.29      899.87     59.20 o 
   2   3   6      341.39      315.95     25.31 o 
   3   3   6      284.49      287.51     31.22 o 
   4   3   6       54.54       40.97     10.42 o 
  -5   4   6        0.21       -6.43      6.71 o 
  -4   4   6       10.31       13.28     10.55 o 
  -3   4   6       70.83       89.08     15.37 o 
  -2   4   6      220.38      203.23     23.77 o 
  -1   4   6       62.76       78.19      8.10 o 
   0   4   6      140.72      197.66     14.83 o 
   1   4   6       89.10      108.22      9.34 o 
   2   4   6      114.96      109.13     15.34 o 
   3   4   6       76.30       62.39     11.62 o 
   4   4   6      113.32       89.45     14.74 o 
  -4   5   6        5.03       14.43     10.45 o 
  -3   5   6      100.77      117.01     18.33 o 
  -2   5   6      243.73      288.76     31.78 o 
  -1   5   6      807.82      925.99     61.64 o 
   0   5   6      114.49      131.26     12.73 o 
   1   5   6      930.19     1118.32    108.36 o 
   2   5   6      172.03      156.17     19.87 o 
   3   5   6       42.21       47.61     11.24 o 
  -4   6   6       75.72      104.23     19.00 o 
  -3   6   6       95.95      130.76     20.41 o 
  -2   6   6      162.70      181.82     22.37 o 
  -1   6   6     1186.71     1568.08    151.41 o 
   0   6   6        5.59        3.30      4.63 o 
   1   6   6        7.12        3.88      7.28 o 
   2   6   6       48.80       60.30     11.24 o 
   3   6   6       18.28       14.02      8.53 o 
  -4   7   6       13.69       15.60     10.23 o 
  -3   7   6        8.66       16.55      9.70 o 
  -2   7   6       10.26        7.89      7.76 o 
  -1   7   6       47.41       56.45     11.33 o 
   0   7   6        4.48       -4.95      6.90 o 
   1   7   6       25.68       36.32      9.51 o 
   2   7   6        1.07       -1.47      7.07 o 
  -3   8   6      115.64      150.76     22.44 o 
  -2   8   6      116.83      187.80     25.12 o 
  -1   8   6      137.21      144.50     19.86 o 
   0   8   6      173.21      218.68     25.13 o 
   1   8   6       74.55       84.65     13.67 o 
  -3   9   6        9.92       10.96     10.35 o 
  -2   9   6       62.50       86.10     16.19 o 
  -1   9   6      158.36      208.90     25.28 o 
   0   9   6      138.43      185.44     22.47 o 
   1   9   6      403.92      429.69     44.81 o 
  -2  10   6       10.91       16.93     10.44 o 
  -1  10   6       54.00       80.89     15.23 o 
   0  10   6       85.52      105.77     16.59 o 
  -1  11   6       56.36       76.97     15.59 o 
   0  11   6      328.31      416.60     44.81 o 
  -1 -11   7       53.59       37.52      8.03 o 
   0 -11   7       20.48       18.01     11.15 o 
   1 -11   7       82.14       63.86      9.46 o 
  -2 -10   7       66.34       52.43      8.34 o 
  -1 -10   7       12.43       11.53      6.05 o 
   0 -10   7       83.87       77.47      9.39 o 
   1 -10   7       47.89       37.56      7.50 o 
   2 -10   7        0.40        2.59      4.99 o 
  -3  -9   7       82.71       64.97      8.95 o 
  -2  -9   7        5.60        9.83      6.27 o 
  -1  -9   7      190.73      139.36     12.67 o 
   0  -9   7       28.17       25.56      5.04 o 
   1  -9   7      221.07      195.15     23.70 o 
   2  -9   7       35.74       43.95      6.07 o 
   3  -9   7       29.30       26.27      6.00 o 
  -3  -8   7       20.63       23.11      7.52 o 
  -2  -8   7      123.05       93.80     18.32 o 
  -1  -8   7       16.42       19.17      4.14 o 
   0  -8   7      128.86      133.87      9.93 o 
   1  -8   7       92.29       95.71      8.23 o 
   2  -8   7        8.04       10.17      4.47 o 
   3  -8   7       40.59       34.94      6.17 o 
  -4  -7   7       44.39       39.78      7.40 o 
  -3  -7   7       29.84       18.93      5.44 o 
  -2  -7   7      404.66      285.54     20.39 o 
  -1  -7   7      135.13      122.42      9.52 o 
   0  -7   7      862.54      756.09     40.28 o 
   1  -7   7      233.22      228.45     14.43 o 
   2  -7   7      167.61      154.75     11.14 o 
   3  -7   7       71.04       70.67      7.49 o 
   4  -7   7      117.31      130.91     36.77 o 
  -4  -6   7        1.72        6.15      5.18 o 
  -3  -6   7       19.78       19.27      5.54 o 
  -2  -6   7      109.45       93.64      7.11 o 
  -1  -6   7      332.17      275.99     16.11 o 
   0  -6   7       15.65       11.88      3.03 o 
   1  -6   7       14.73       17.34      4.39 o 
   2  -6   7       86.01       84.52      7.47 o 
   3  -6   7       49.43       53.58      6.41 o 
   4  -6   7      178.30      196.67     28.36 o 
  -4  -5   7        5.32        4.46      4.91 o 
  -3  -5   7       33.95       37.94      7.55 o 
  -2  -5   7      197.75      158.05     10.46 o 
  -1  -5   7      391.21      318.99     17.96 o 
   0  -5   7      186.30      162.93     10.76 o 
   1  -5   7       91.70       90.85      7.42 o 
   2  -5   7      129.76      121.19      9.41 o 
   3  -5   7      101.53       92.34      8.13 o 
   4  -5   7      166.17      181.21     16.64 o 
  -5  -4   7       35.96       33.31      7.18 o 
  -4  -4   7      168.75      126.59     18.37 o 
  -3  -4   7      107.06       80.86      8.05 o 
  -2  -4   7      978.25      810.79     69.54 o 
  -1  -4   7      105.10       94.09      5.94 o 
   0  -4   7       56.51       62.02      5.23 o 
   1  -4   7       21.49       23.03      3.35 o 
   2  -4   7       71.87       71.64      6.62 o 
   3  -4   7      169.92      159.39     11.20 o 
   4  -4   7      158.40      156.30     14.99 o 
  -5  -3   7       13.87       16.00      9.21 o 
  -4  -3   7       18.12       14.39      5.32 o 
  -3  -3   7       54.56       46.66      6.15 o 
  -2  -3   7      136.25      118.20     10.12 o 
  -1  -3   7       24.24       27.87      3.42 o 
   0  -3   7      310.45      317.16     26.15 o 
   1  -3   7       40.21       48.65      6.19 o 
   2  -3   7       20.73       19.34      3.97 o 
   3  -3   7      163.92      141.33     14.78 o 
   4  -3   7       44.25       43.93      7.78 o 
   5  -3   7       45.77       52.73      9.94 o 
  -5  -2   7       29.69       22.02      6.64 o 
  -4  -2   7      120.02      117.74     10.86 o 
  -3  -2   7      732.80      616.55     45.27 o 
  -2  -2   7       48.67       44.53      6.28 o 
  -1  -2   7      161.70      152.46      9.40 o 
   0  -2   7      464.07      504.43     27.42 o 
   1  -2   7      426.18      462.25     25.48 o 
   2  -2   7       93.34       75.55      6.25 o 
   3  -2   7      304.41      257.65     19.61 o 
   4  -2   7       48.65       50.95      7.81 o 
   5  -2   7      145.52      138.73     14.17 o 
  -5  -1   7        4.91       10.14      5.78 o 
  -4  -1   7      118.41      104.33     16.92 o 
  -3  -1   7      361.64      317.83     18.73 o 
  -2  -1   7      607.36      524.07     28.73 o 
  -1  -1   7     1768.43     1673.15     88.14 o 
   0  -1   7      854.63      862.18     53.30 o 
   1  -1   7      522.42      522.44     28.47 o 
   2  -1   7      246.77      223.95     13.20 o 
   3  -1   7      327.27      307.29     22.65 o 
   4  -1   7       69.30       89.13      9.96 o 
   5  -1   7       16.39        7.33     10.27 o 
  -5   0   7       27.05       16.90      8.05 o 
  -4   0   7       33.32       46.21      7.40 o 
  -3   0   7       14.33        9.07      3.77 o 
  -2   0   7        4.14        2.98      3.20 o 
  -1   0   7      219.16      230.50     13.36 o 
   0   0   7      554.60      617.99     33.15 o 
   1   0   7        0.02       -0.03      1.92 o 
   2   0   7      570.32      557.85     37.82 o 
   3   0   7       63.23       63.79      7.67 o 
   4   0   7      203.71      183.69     15.54 o 
   5   0   7       10.51        8.35      9.21 o 
  -5   1   7        5.05        1.21      6.38 o 
  -4   1   7      115.73      123.75     12.57 o 
  -3   1   7      364.23      385.48     22.44 o 
  -2   1   7      607.90      564.40     30.94 o 
  -1   1   7     1777.51     1817.14     95.44 o 
   0   1   7      829.03      893.76     47.49 o 
   1   1   7      538.86      554.45     37.22 o 
   2   1   7      244.82      257.69     27.97 o 
   3   1   7      328.47      292.61     31.67 o 
   4   1   7       72.27       60.35     12.79 o 
   5   1   7       15.03       19.42      9.90 o 
  -5   2   7       29.00       24.90      7.45 o 
  -4   2   7      124.22      132.49     10.91 o 
  -3   2   7      724.40      806.40     44.24 o 
  -2   2   7       54.17       62.68      6.08 o 
  -1   2   7      157.73      165.97     10.41 o 
   0   2   7      471.64      538.94     29.01 o 
   1   2   7      427.48      497.19     33.43 o 
   2   2   7       91.90       81.46      9.80 o 
   3   2   7      309.29      300.80     32.58 o 
   4   2   7       49.91       46.54     11.00 o 
   5   2   7      146.88      136.70     19.94 o 
  -5   3   7       13.16       15.16      8.19 o 
  -4   3   7       17.85       16.23      5.51 o 
  -3   3   7       53.50       57.01      6.74 o 
  -2   3   7      137.21      162.52     11.20 o 
  -1   3   7       22.66       29.12      4.04 o 
   0   3   7      314.66      385.56     26.63 o 
   1   3   7       38.39       40.91      5.35 o 
   2   3   7       21.40       14.20      3.82 o 
   3   3   7      168.88      146.84     19.41 o 
   4   3   7       42.48       40.27     11.10 o 
  -5   4   7       37.12       46.29      9.91 o 
  -4   4   7      168.84      168.12     24.87 o 
  -3   4   7      116.28      132.77     13.24 o 
  -2   4   7      966.34      961.51     64.24 o 
  -1   4   7      109.24      115.78     10.78 o 
   0   4   7       54.86       56.12     16.27 o 
   1   4   7       20.42       23.91      4.82 o 
   2   4   7       75.19       76.35     13.37 o 
   3   4   7      170.80      175.69     22.23 o 
   4   4   7      161.93      137.86     19.25 o 
  -4   5   7        4.99        0.38      6.65 o 
  -3   5   7       35.44       42.67      8.31 o 
  -2   5   7      207.38      201.36     16.46 o 
  -1   5   7      385.90      445.57     31.28 o 
   0   5   7      181.63      210.22     16.28 o 
   1   5   7       90.41       90.33     13.86 o 
   2   5   7      127.69      143.60     19.21 o 
   3   5   7      103.18       97.37     15.98 o 
  -4   6   7        1.70       16.84     11.50 o 
  -3   6   7       19.29       15.59      9.48 o 
  -2   6   7      113.07      133.84     27.81 o 
  -1   6   7      327.90      399.86     28.61 o 
   0   6   7       16.87       26.60      5.97 o 
   1   6   7       13.60       22.93      8.83 o 
   2   6   7       87.62       92.70     14.68 o 
   3   6   7       50.83       43.93     11.21 o 
  -4   7   7       45.99       64.88     16.10 o 
  -3   7   7       31.12       59.61     13.85 o 
  -2   7   7      400.94      521.16     54.12 o 
  -1   7   7      149.11      184.76     15.34 o 
   0   7   7      861.03      984.34     96.57 o 
   1   7   7      223.70      295.46     32.66 o 
   2   7   7      163.28      187.98     22.92 o 
  -3   8   7       19.93       42.74     12.55 o 
  -2   8   7      124.92      191.97     25.78 o 
  -1   8   7       16.30       16.25      5.17 o 
   0   8   7      126.95      148.70     19.87 o 
   1   8   7       95.65      133.34     18.66 o 
   2   8   7        7.67       11.68      9.31 o 
  -3   9   7       83.39      146.05     22.47 o 
  -2   9   7        4.77        1.07      8.53 o 
  -1   9   7      190.30      220.82     26.48 o 
   0   9   7       32.27       36.76     10.30 o 
   1   9   7      219.29      246.65     28.21 o 
  -2  10   7       68.45      112.97     19.25 o 
  -1  10   7       12.31       13.48     10.21 o 
   0  10   7       84.02       89.76     15.32 o 
  -1  11   7       53.87       96.54     17.84 o 
   0  11   7       20.75       36.25     11.76 o 
  -2 -10   8       10.14        7.83      5.65 o 
  -1 -10   8       16.48        8.18      5.99 o 
   0 -10   8        9.48       -1.41      5.03 o 
   1 -10   8       24.71       23.42      6.69 o 
  -2  -9   8       94.47       61.84     10.35 o 
  -1  -9   8      105.77       96.78      8.14 o 
   0  -9   8      310.89      268.39     20.25 o 
   1  -9   8       39.14       30.22      6.86 o 
   2  -9   8       98.89       92.93      8.73 o 
  -3  -8   8       81.82       81.08     13.07 o 
  -2  -8   8       92.91       83.32     22.70 o 
  -1  -8   8       39.84       33.41      4.99 o 
   0  -8   8       27.35       28.01      4.91 o 
   1  -8   8        9.46        7.99      4.27 o 
   2  -8   8      103.98       83.08      7.88 o 
   3  -8   8       78.26       86.40     10.58 o 
  -4  -7   8       32.29       22.39      6.40 o 
  -3  -7   8        8.04        0.63      4.76 o 
  -2  -7   8       10.91        7.16      3.44 o 
  -1  -7   8      160.84      140.44      9.86 o 
   0  -7   8      105.49       87.87     11.10 o 
   1  -7   8       54.70       54.35      6.08 o 
   2  -7   8       18.63       18.22      4.79 o 
   3  -7   8       68.97       66.23      7.34 o 
  -4  -6   8       22.53       29.75      7.60 o 
  -3  -6   8      126.72      101.77      7.96 o 
  -2  -6   8      108.41       85.14      8.56 o 
  -1  -6   8        7.63        8.27      3.40 o 
   0  -6   8       38.20       39.49      4.16 o 
   1  -6   8       49.39       49.36      5.74 o 
   2  -6   8       47.11       47.95      6.02 o 
   3  -6   8       88.67       81.66      8.03 o 
   4  -6   8       73.46       75.07     15.36 o 
  -4  -5   8       21.27       17.88     11.24 o 
  -3  -5   8      194.90      168.12     14.48 o 
  -2  -5   8      148.06      119.52      8.56 o 
  -1  -5   8      718.51      555.79     29.90 o 
   0  -5   8      115.55      132.34      8.01 o 
   1  -5   8      406.26      369.67     21.69 o 
   2  -5   8       43.41       32.91      4.98 o 
   3  -5   8      225.90      199.09     19.90 o 
   4  -5   8      116.43      106.93     12.16 o 
  -4  -4   8       66.16       52.57      7.06 o 
  -3  -4   8       16.79       11.88      4.13 o 
  -2  -4   8      107.33       81.94      8.15 o 
  -1  -4   8       87.23       76.46      6.18 o 
   0  -4   8       91.53       96.72      7.20 o 
   1  -4   8       91.08      100.17      8.02 o 
   2  -4   8       68.46       66.37      6.99 o 
   3  -4   8      231.37      212.97     17.29 o 
   4  -4   8       25.87       27.43      9.44 o 
  -5  -3   8       25.04       31.35     10.22 o 
  -4  -3   8       73.01       65.59     19.85 o 
  -3  -3   8      436.07      348.09     40.06 o 
  -2  -3   8      763.76      624.96     75.26 o 
  -1  -3   8      378.64      343.17     19.44 o 
   0  -3   8      586.14      517.97     28.38 o 
   1  -3   8      267.33      257.40     15.58 o 
   2  -3   8      831.82      844.56     45.72 o 
   3  -3   8      123.24      126.59     13.13 o 
   4  -3   8       51.52       52.30     19.68 o 
  -5  -2   8       55.05       54.40     13.01 o 
  -4  -2   8       64.11       52.79     14.60 o 
  -3  -2   8      354.98      303.25     21.30 o 
  -2  -2   8       89.16       85.00      6.84 o 
  -1  -2   8       18.31       16.83      3.22 o 
   0  -2   8        5.85        8.37      2.78 o 
   1  -2   8      260.57      266.91     15.86 o 
   2  -2   8      322.65      289.70     17.26 o 
   3  -2   8      280.56      260.39     19.87 o 
   4  -2   8       54.31       51.17      8.22 o 
  -5  -1   8        2.98        8.09      6.20 o 
  -4  -1   8      116.62      114.85     12.96 o 
  -3  -1   8       26.85       32.03      4.78 o 
  -2  -1   8      267.41      256.11     15.24 o 
  -1  -1   8      189.02      194.66     11.81 o 
   0  -1   8        9.54       14.44      3.23 o 
   1  -1   8      278.73      262.27     15.26 o 
   2  -1   8      309.85      272.38     20.73 o 
   3  -1   8       69.71       64.39      8.11 o 
   4  -1   8       46.18       47.92      7.74 o 
   5  -1   8       91.62       82.05     16.82 o 
  -5   0   8      120.16      137.98     23.91 o 
  -4   0   8      497.06      408.78     28.63 o 
  -3   0   8       58.70       55.08      6.07 o 
  -2   0   8       83.40       88.77      7.23 o 
  -1   0   8      365.90      363.03     20.27 o 
   0   0   8       50.37       55.81      4.81 o 
   1   0   8      130.46      134.31     11.35 o 
   2   0   8      580.99      558.12     38.00 o 
   3   0   8      104.80       92.21     12.80 o 
   4   0   8      545.38      517.02     36.27 o 
   5   0   8       52.54       50.17     13.97 o 
  -5   1   8        3.01       -0.22      6.47 o 
  -4   1   8      118.40      123.63     12.29 o 
  -3   1   8       26.38       31.77      5.33 o 
  -2   1   8      266.69      268.97     16.15 o 
  -1   1   8      197.65      196.90     12.04 o 
   0   1   8       10.95       15.05      3.04 o 
   1   1   8      278.36      255.27     14.29 o 
   2   1   8      307.16      269.35     19.84 o 
   3   1   8       72.34       73.59     12.58 o 
   4   1   8       42.22       33.83     10.71 o 
   5   1   8       94.88       87.65     16.61 o 
  -5   2   8       57.69       38.44     13.17 o 
  -4   2   8       67.23       82.50      9.94 o 
  -3   2   8      348.65      360.90     21.33 o 
  -2   2   8       88.97      100.35      8.11 o 
  -1   2   8       18.47       19.22      3.62 o 
   0   2   8        5.92        7.19      2.54 o 
   1   2   8      262.85      121.75     14.22 o 
   2   2   8      318.52      294.51     21.40 o 
   3   2   8      284.70      289.87     31.99 o 
   4   2   8       55.49       51.65     12.18 o 
  -5   3   8       25.26       25.06      8.79 o 
  -4   3   8       71.90       88.55     11.70 o 
  -3   3   8      449.71      483.13     27.66 o 
  -2   3   8      767.79      806.70     43.96 o 
  -1   3   8      361.25      396.83     22.28 o 
   0   3   8      595.94      623.03     41.97 o 
   1   3   8      270.33      288.49     20.83 o 
   2   3   8      841.71      790.37     78.21 o 
   3   3   8      119.46      124.44     17.61 o 
   4   3   8       50.77       41.94     11.63 o 
  -4   4   8       65.34       57.85      9.85 o 
  -3   4   8       17.05       19.49      5.12 o 
  -2   4   8      109.18      128.34      9.92 o 
  -1   4   8       89.22      119.15     11.24 o 
   0   4   8       91.30       42.59      7.10 o 
   1   4   8       92.60       92.18      8.81 o 
   2   4   8       70.60       92.30     15.17 o 
   3   4   8      235.19      221.82     26.35 o 
   4   4   8       24.94       15.57      8.72 o 
  -4   5   8       22.41       22.18      8.10 o 
  -3   5   8      192.94      215.71     24.88 o 
  -2   5   8      158.53      194.59     22.61 o 
  -1   5   8      722.23      831.96     56.07 o 
   0   5   8      109.06      136.97     12.37 o 
   1   5   8      410.82      422.80     44.08 o 
   2   5   8       49.50       36.19     10.87 o 
   3   5   8      224.91      226.48     27.41 o 
  -4   6   8       25.03       22.87     19.12 o 
  -3   6   8      124.95      163.71     34.51 o 
  -2   6   8      109.70      125.52     12.50 o 
  -1   6   8        7.99        2.23      6.88 o 
   0   6   8       39.23       49.70      7.47 o 
   1   6   8       49.56       56.63     11.51 o 
   2   6   8       50.27       52.77     11.55 o 
   3   6   8       87.77       84.86     15.72 o 
  -4   7   8       32.31       47.34     26.11 o 
  -3   7   8        7.90        2.93      6.29 o 
  -2   7   8       10.90       14.09      6.11 o 
  -1   7   8      160.16      181.46     15.46 o 
   0   7   8      106.15      123.63     17.52 o 
   1   7   8       55.30       78.79     14.11 o 
   2   7   8       17.96       30.02     10.40 o 
  -3   8   8       85.38      129.82     35.20 o 
  -2   8   8       90.24      121.49     16.74 o 
  -1   8   8       39.65       54.40     11.69 o 
   0   8   8       27.28       33.62     10.26 o 
   1   8   8       10.40       14.87      9.03 o 
   2   8   8      104.40      120.26     18.16 o 
  -2   9   8       95.08      119.38     19.84 o 
  -1   9   8      106.62      125.98     18.79 o 
   0   9   8      300.51      355.35     38.83 o 
   1   9   8       34.58       38.73     11.57 o 
  -2  10   8       10.28       15.25     10.70 o 
  -1  10   8       16.01       18.37     10.13 o 
   0  10   8        9.56       20.30      9.95 o 
   1  10   8       24.64       35.28     11.18 o 
  -1 -10   9        0.16       -6.18      4.99 o 
   0 -10   9       16.72       14.53      6.37 o 
   1 -10   9       44.19       40.63     10.24 o 
  -2  -9   9       48.18       37.70      7.20 o 
  -1  -9   9       72.60       62.69      6.57 o 
   0  -9   9        5.93       -0.65      8.51 o 
   1  -9   9       28.88       25.24     15.54 o 
   2  -9   9       78.23       80.66     11.07 o 
  -3  -8   9        6.06        9.92      8.49 o 
  -2  -8   9       13.88        5.80      7.25 o 
  -1  -8   9        4.86        4.62      3.73 o 
   0  -8   9       49.56       42.45      7.09 o 
   1  -8   9        7.00        2.78      5.40 o 
   2  -8   9       38.72       26.90      5.88 o 
   3  -8   9       35.77       36.18      6.50 o 
  -3  -7   9      144.62      106.16     11.13 o 
  -2  -7   9      180.87      139.37      9.83 o 
  -1  -7   9      247.45      204.76     14.60 o 
   0  -7   9      197.73      168.17     14.26 o 
   1  -7   9       61.77       63.35      6.74 o 
   2  -7   9      201.89      188.04     13.20 o 
   3  -7   9       55.50       55.12      8.77 o 
  -4  -6   9       87.42       58.55      8.50 o 
  -3  -6   9        5.78       11.04      3.64 o 
  -2  -6   9       32.29       32.13      4.61 o 
  -1  -6   9      113.64      109.02      8.07 o 
   0  -6   9       17.12       13.07      3.30 o 
   1  -6   9      206.70      195.54     13.06 o 
   2  -6   9       46.22       43.80      5.96 o 
   3  -6   9      113.99      119.85     12.67 o 
  -4  -5   9       73.18       53.56     13.45 o 
  -3  -5   9      143.81      117.45     13.34 o 
  -2  -5   9      253.57      204.55     15.23 o 
  -1  -5   9       11.19        7.51      3.29 o 
   0  -5   9      173.51      148.24      8.72 o 
   1  -5   9      224.31      213.87     13.82 o 
   2  -5   9       38.62       44.31      5.82 o 
   3  -5   9      109.75       98.70     11.30 o 
   4  -5   9        3.18       -0.93      6.33 o 
  -4  -4   9       45.72       35.68      6.15 o 
  -3  -4   9      204.55      155.81     12.76 o 
  -2  -4   9      105.37      101.63     17.58 o 
  -1  -4   9       62.64       53.69      5.46 o 
   0  -4   9      272.60      251.76     12.94 o 
   1  -4   9       81.47       76.32      7.07 o 
   2  -4   9      344.15      351.48     20.74 o 
   3  -4   9      326.68      341.03     28.77 o 
   4  -4   9      270.60      278.51     22.74 o 
  -4  -3   9        9.69        8.24      4.64 o 
  -3  -3   9       45.27       53.95      6.81 o 
  -2  -3   9      275.48      239.66     17.43 o 
  -1  -3   9       22.51       21.27      3.93 o 
   0  -3   9      136.41      136.25      9.52 o 
   1  -3   9       38.34       39.99      5.05 o 
   2  -3   9       47.84       41.76      5.38 o 
   3  -3   9      210.56      182.84     15.65 o 
   4  -3   9      120.19      122.40     13.21 o 
  -4  -2   9       54.39       40.31      8.56 o 
  -3  -2   9      164.08      136.48     11.70 o 
  -2  -2   9      119.31      129.52     11.43 o 
  -1  -2   9       33.71       30.39      5.01 o 
   0  -2   9      177.21      156.54     10.30 o 
   1  -2   9      167.52      176.16     11.61 o 
   2  -2   9      361.50      367.69     26.46 o 
   3  -2   9      405.30      391.34     28.32 o 
   4  -2   9       39.70       42.75      8.73 o 
  -5  -1   9       71.68       64.22      9.19 o 
  -4  -1   9      209.12      175.74     14.77 o 
  -3  -1   9      333.59      293.38     24.74 o 
  -2  -1   9      239.38      194.57     12.39 o 
  -1  -1   9      476.54      450.02     24.81 o 
   0  -1   9      761.80      770.45     41.48 o 
   1  -1   9     1239.09     1210.65     63.87 o 
   2  -1   9      501.77      511.52     35.58 o 
   3  -1   9       63.54       55.13      7.94 o 
   4  -1   9       72.99       81.29     10.03 o 
  -5   0   9       28.65       22.31      7.52 o 
  -4   0   9      493.94      490.39     35.80 o 
  -3   0   9        7.32       10.68      4.17 o 
  -2   0   9       23.80       19.20      4.43 o 
  -1   0   9       36.40       37.64      4.51 o 
   0   0   9       21.18       25.23      3.76 o 
   1   0   9      975.68      927.71     49.18 o 
   2   0   9       11.11       14.32      6.01 o 
   3   0   9        2.34       -2.70      4.51 o 
   4   0   9       55.64       36.79     11.73 o 
  -5   1   9       69.31       66.80     10.30 o 
  -4   1   9      215.19      204.11     14.12 o 
  -3   1   9      335.20      338.78     22.67 o 
  -2   1   9      227.63      216.46     16.78 o 
  -1   1   9      475.85      483.39     26.76 o 
   0   1   9      763.68      790.04     42.30 o 
   1   1   9     1259.51     1192.38     86.47 o 
   2   1   9      486.23      468.08     32.72 o 
   3   1   9       65.64       71.58     12.87 o 
   4   1   9       70.86       65.18     13.55 o 
  -4   2   9       51.84       62.08      7.75 o 
  -3   2   9      170.55      180.78     12.72 o 
  -2   2   9      118.72      144.88     10.57 o 
  -1   2   9       32.62       46.94      5.10 o 
   0   2   9      181.98      162.48     10.27 o 
   1   2   9      164.12      187.67     15.50 o 
   2   2   9      371.35      364.78     26.18 o 
   3   2   9      401.18      373.28     39.98 o 
   4   2   9       41.66       22.95     10.19 o 
  -4   3   9        9.22        8.93      5.33 o 
  -3   3   9       47.22       60.13      7.05 o 
  -2   3   9      274.47      300.45     18.19 o 
  -1   3   9       22.01       21.03      4.08 o 
   0   3   9      139.06      145.69      9.69 o 
   1   3   9       39.28       45.56      7.06 o 
   2   3   9       47.49       44.20     10.44 o 
   3   3   9      201.82      179.40     22.60 o 
   4   3   9      123.06      104.09     16.97 o 
  -4   4   9       45.47       58.43     11.78 o 
  -3   4   9      203.40      201.41     13.80 o 
  -2   4   9      108.67      142.88     10.72 o 
  -1   4   9       62.87       71.09      8.62 o 
   0   4   9      271.13      281.04     20.97 o 
   1   4   9       81.52       92.67      9.47 o 
   2   4   9      342.41      318.68     35.11 o 
   3   4   9      342.93      353.85     38.74 o 
   4   4   9      264.26      265.18     31.66 o 
  -4   5   9       74.02       97.16     15.53 o 
  -3   5   9      148.28      172.09     16.27 o 
  -2   5   9      241.00      267.73     20.71 o 
  -1   5   9       12.71       13.85      5.60 o 
   0   5   9      174.49      190.95     15.46 o 
   1   5   9      229.07      240.41     27.77 o 
   2   5   9       35.00       28.60     10.59 o 
   3   5   9      110.62      103.32     17.33 o 
   4   5   9        3.13        8.60     10.78 o 
  -4   6   9       88.97      115.72     36.00 o 
  -3   6   9        5.92       -3.73      5.99 o 
  -2   6   9       31.76       34.03     13.53 o 
  -1   6   9      113.88      149.31     13.60 o 
   0   6   9       18.01       24.33      8.86 o 
   1   6   9      208.54      246.40     28.53 o 
   2   6   9       47.21       36.49     10.66 o 
   3   6   9      111.06      101.27     17.60 o 
  -3   7   9      144.83      183.10     17.54 o 
  -2   7   9      183.78      211.87     17.93 o 
  -1   7   9      234.94      268.09     20.90 o 
   0   7   9      202.03      199.52     24.28 o 
   1   7   9       64.73       79.56     14.49 o 
   2   7   9      202.96      204.83     26.33 o 
   3   7   9       56.92       40.56     11.61 o 
  -3   8   9        6.64        6.11      6.89 o 
  -2   8   9       13.77       11.65      6.59 o 
  -1   8   9        4.58        9.48      8.34 o 
   0   8   9       49.81       69.05     14.06 o 
   1   8   9        7.61        6.26      8.80 o 
   2   8   9       40.51       30.16     11.12 o 
  -2   9   9       50.26       80.07     15.93 o 
  -1   9   9       73.04      113.61     17.99 o 
   0   9   9        4.68       15.75      9.47 o 
   1   9   9       28.93       47.50     12.49 o 
  -1  10   9        0.17       -7.20      8.99 o 
   0  10   9       17.05       26.92     11.18 o 
   1  10   9       45.23       60.00     13.63 o 
   0 -10  10       68.54       45.48      8.27 o 
  -2  -9  10       57.55       41.14     10.78 o 
  -1  -9  10      156.14      130.76     12.54 o 
   0  -9  10       47.49       54.57      8.89 o 
   1  -9  10      119.99      104.50     11.96 o 
   2  -9  10        4.62        0.93      6.31 o 
  -2  -8  10        6.69       -1.91      3.53 o 
  -1  -8  10       61.05       45.45      7.36 o 
   0  -8  10      131.49      109.68     11.36 o 
   1  -8  10      107.43      102.89     18.49 o 
   2  -8  10       72.14       75.40      8.30 o 
  -3  -7  10       34.81       24.70      6.33 o 
  -2  -7  10        1.40        3.58      3.44 o 
  -1  -7  10        5.52        4.80      3.54 o 
   0  -7  10       38.54       24.30      6.12 o 
   1  -7  10      139.11      132.47     10.35 o 
   2  -7  10       63.87       65.71      7.43 o 
   3  -7  10        4.95        4.02     12.14 o 
  -3  -6  10       16.24       13.30      3.92 o 
  -2  -6  10        6.29        5.10      3.55 o 
  -1  -6  10       99.65       85.21      7.03 o 
   0  -6  10       70.72       63.92      8.03 o 
   1  -6  10      130.45      119.54      9.55 o 
   2  -6  10      153.44      163.25     12.16 o 
   3  -6  10      121.00      135.74     14.14 o 
  -4  -5  10       66.34       50.64      7.90 o 
  -3  -5  10      123.64      103.76     12.42 o 
  -2  -5  10      204.69      165.99     10.97 o 
  -1  -5  10      115.93      101.96      7.74 o 
   0  -5  10      337.10      304.23     17.56 o 
   1  -5  10      126.83      110.07      8.93 o 
   2  -5  10      207.72      206.85     14.11 o 
   3  -5  10       78.41       72.38     10.38 o 
   4  -5  10        9.59       -1.47      9.57 o 
  -4  -4  10       21.97       17.59      5.44 o 
  -3  -4  10        8.31       10.27      4.12 o 
  -2  -4  10       36.40       31.79      5.51 o 
  -1  -4  10       61.80       62.28      9.33 o 
   0  -4  10       78.49       77.57      5.64 o 
   1  -4  10       39.10       50.74      5.97 o 
   2  -4  10      271.42      267.82     16.73 o 
   3  -4  10       52.37       41.46      8.29 o 
   4  -4  10       11.70        0.49      6.65 o 
  -4  -3  10      106.38       86.22      9.44 o 
  -3  -3  10      202.46      165.50     17.91 o 
  -2  -3  10      110.77       92.25      9.49 o 
  -1  -3  10      929.37      886.35     47.70 o 
   0  -3  10      582.29      516.85     28.68 o 
   1  -3  10      343.70      361.29     21.08 o 
   2  -3  10      163.57      166.97     15.19 o 
   3  -3  10       68.21       65.34      9.81 o 
   4  -3  10        3.73       11.42      7.15 o 
  -4  -2  10       67.14       69.46     13.38 o 
  -3  -2  10       24.18       22.90      7.71 o 
  -2  -2  10        9.00        6.06      3.66 o 
  -1  -2  10       75.56       71.28      6.30 o 
   0  -2  10      371.14      385.54     21.93 o 
   1  -2  10      108.28      108.15      8.27 o 
   2  -2  10      364.65      341.16     25.42 o 
   3  -2  10      286.90      300.33     23.33 o 
   4  -2  10       47.47       39.97      8.44 o 
  -4  -1  10       40.67       35.90      6.80 o 
  -3  -1  10       57.33       60.57      7.63 o 
  -2  -1  10      204.82      190.04     14.94 o 
  -1  -1  10       49.00       45.58      5.13 o 
   0  -1  10      336.65      336.49     19.47 o 
   1  -1  10      112.83      111.32      8.40 o 
   2  -1  10        7.58        9.82      5.48 o 
   3  -1  10       62.86       72.56      9.48 o 
   4  -1  10       15.37       21.01      7.01 o 
  -4   0  10       93.51       86.91     13.18 o 
  -3   0  10       63.19       61.93      7.82 o 
  -2   0  10        8.81        1.68      4.08 o 
  -1   0  10        0.25       -5.72      5.17 o 
   0   0  10       19.29       19.24      5.00 o 
   1   0  10      811.36      802.22     50.44 o 
   2   0  10      567.59      579.54     39.74 o 
   3   0  10       68.57       53.27     12.29 o 
   4   0  10       57.26       71.08     14.62 o 
  -4   1  10       38.53       26.02      6.96 o 
  -3   1  10       61.66       73.14      8.16 o 
  -2   1  10      203.69      207.02     13.33 o 
  -1   1  10       47.57       53.28      5.58 o 
   0   1  10      334.26      311.63     17.99 o 
   1   1  10      119.57      121.69     11.62 o 
   2   1  10        9.21        4.00      7.87 o 
   3   1  10       63.48       45.28     27.52 o 
   4   1  10       16.08       21.48     10.61 o 
  -4   2  10       67.49       79.81     15.11 o 
  -3   2  10       24.46       21.51      5.19 o 
  -2   2  10        8.73        3.68      4.04 o 
  -1   2  10       74.43       90.46      7.52 o 
   0   2  10      367.71      393.97     22.12 o 
   1   2  10      105.35       99.17     10.51 o 
   2   2  10      380.28      364.60     26.25 o 
   3   2  10      279.54      285.80     32.44 o 
   4   2  10       46.06       31.36     11.77 o 
  -4   3  10      109.65      126.91     13.34 o 
  -3   3  10      190.95      207.69     14.41 o 
  -2   3  10      112.20      120.86      9.49 o 
  -1   3  10      929.06     1013.61     54.53 o 
   0   3  10      602.93      621.14     33.45 o 
   1   3  10      340.13      343.10     24.89 o 
   2   3  10      164.90      194.81     24.09 o 
   3   3  10       70.94       74.65     14.24 o 
   4   3  10        3.54        7.03      9.24 o 
  -4   4  10       22.44       36.49      8.88 o 
  -3   4  10        8.56        7.05      5.55 o 
  -2   4  10       35.57       37.40      5.35 o 
  -1   4  10       63.39       77.32      9.04 o 
   0   4  10       79.39       97.78     16.15 o 
   1   4  10       37.31       45.94      7.02 o 
   2   4  10      270.15      251.25     29.42 o 
   3   4  10       51.82       37.56     12.18 o 
   4   4  10       12.30       21.80     11.02 o 
  -4   5  10       66.27       91.99     17.57 o 
  -3   5  10      121.74      157.97     15.52 o 
  -2   5  10      201.72      200.93     17.02 o 
  -1   5  10      124.69      143.20     13.19 o 
   0   5  10      339.68      361.50     38.68 o 
   1   5  10      127.33      127.43     18.23 o 
   2   5  10      206.41      193.97     24.91 o 
   3   5  10       78.17       89.75     16.52 o 
   4   5  10        9.82       -3.44     10.17 o 
  -3   6  10       16.93       25.32      7.71 o 
  -2   6  10        6.14        1.75      6.31 o 
  -1   6  10       99.28      130.82     12.77 o 
   0   6  10       68.79       63.03     12.50 o 
   1   6  10      133.65      151.08     20.75 o 
   2   6  10      157.21      178.72     24.00 o 
   3   6  10      118.27      108.79     18.42 o 
  -3   7  10       35.42       45.63      9.28 o 
  -2   7  10        1.23        1.94      5.41 o 
  -1   7  10        5.41        3.45      5.48 o 
   0   7  10       39.14       46.42     11.90 o 
   1   7  10      135.99      159.30     22.00 o 
   2   7  10       64.41       86.81     16.22 o 
   3   7  10        4.70       12.66     10.21 o 
  -2   8  10        6.82        8.80      6.55 o 
  -1   8  10       61.15       73.71     14.11 o 
   0   8  10      133.19      146.10     20.65 o 
   1   8  10      108.28      137.68     20.44 o 
   2   8  10       67.84       93.42     16.93 o 
  -2   9  10       52.20       81.84     16.48 o 
  -1   9  10      159.86      178.13     24.23 o 
   0   9  10       43.75       51.50     12.78 o 
   1   9  10      120.66      112.93     18.99 o 
   0  10  10       69.39       62.31     14.13 o 
  -1  -9  11       12.73       10.49      7.92 o 
   0  -9  11      130.16      118.69     12.21 o 
   1  -9  11       11.72        6.02      6.33 o 
  -2  -8  11        7.96        8.90      4.04 o 
  -1  -8  11       51.73       42.65      7.00 o 
   0  -8  11       63.83       52.74      8.47 o 
   1  -8  11       51.51       56.68     14.09 o 
   2  -8  11      123.84      111.01     10.22 o 
  -3  -7  11      111.03       76.03     22.71 o 
  -2  -7  11      143.57      105.17      8.43 o 
  -1  -7  11      269.53      232.64     14.39 o 
   0  -7  11      120.46      108.19     11.10 o 
   1  -7  11      109.29      111.41      9.53 o 
   2  -7  11        5.68        9.06      5.13 o 
  -3  -6  11        9.26        8.31      4.09 o 
  -2  -6  11      136.76      121.52     12.67 o 
  -1  -6  11       50.90       49.57      5.62 o 
   0  -6  11       48.11       54.99      7.65 o 
   1  -6  11       89.84       84.21      8.95 o 
   2  -6  11      141.74      144.42     11.33 o 
   3  -6  11       16.18       16.88      7.52 o 
  -3  -5  11       55.06       45.53      6.70 o 
  -2  -5  11      261.24      226.26     18.80 o 
  -1  -5  11      150.84      136.04     10.07 o 
   0  -5  11       99.34       85.86     14.60 o 
   1  -5  11       19.34       25.32      6.99 o 
   2  -5  11       39.55       31.50      7.58 o 
   3  -5  11       79.89       92.16     11.75 o 
  -4  -4  11       30.47       26.58      6.14 o 
  -3  -4  11        5.53        1.72      4.17 o 
  -2  -4  11       15.79       10.04      4.41 o 
  -1  -4  11      409.87      346.73     24.24 o 
   0  -4  11       73.51       75.09      6.75 o 
   1  -4  11      187.58      183.07     12.44 o 
   2  -4  11      230.42      257.07     20.97 o 
   3  -4  11      170.48      195.97     17.93 o 
  -4  -3  11       31.70       18.47      5.96 o 
  -3  -3  11        1.27       -5.71      3.90 o 
  -2  -3  11        5.44        8.70      4.21 o 
  -1  -3  11       34.41       41.21      5.05 o 
   0  -3  11      153.33      156.69     10.90 o 
   1  -3  11       70.39       70.15      6.73 o 
   2  -3  11       99.77      100.70     11.43 o 
   3  -3  11       55.26       49.50     12.70 o 
   4  -3  11       66.33       70.26     10.99 o 
  -4  -2  11       25.53       23.71      6.17 o 
  -3  -2  11       17.28       11.65      6.05 o 
  -2  -2  11        5.39        2.31      4.28 o 
  -1  -2  11       57.88       49.63      5.47 o 
   0  -2  11      610.93      617.45     34.09 o 
   1  -2  11      552.39      567.92     31.37 o 
   2  -2  11       81.52       84.60     16.05 o 
   3  -2  11       51.04       64.30      9.38 o 
   4  -2  11       95.99      100.40     12.46 o 
  -4  -1  11       47.53       44.99      7.46 o 
  -3  -1  11      156.35      132.47     19.18 o 
  -2  -1  11      365.42      303.63     28.66 o 
  -1  -1  11      431.77      411.79     23.39 o 
   0  -1  11      305.34      307.93     18.28 o 
   1  -1  11      450.69      453.13     36.84 o 
   2  -1  11      139.49      147.15     14.03 o 
   3  -1  11        4.42       -2.06      5.39 o 
   4  -1  11       46.61       42.44     12.93 o 
  -4   0  11        0.02       -1.05      5.14 o 
  -3   0  11       28.87       26.54      5.45 o 
  -2   0  11      126.88      149.29     10.67 o 
  -1   0  11       13.28       11.76      6.95 o 
   0   0  11      129.92      138.10     16.53 o 
   1   0  11      506.38      505.91     35.58 o 
   2   0  11      320.13      349.57     30.85 o 
   3   0  11        0.24       -3.58      4.96 o 
   4   0  11        3.79        4.56     10.03 o 
  -4   1  11       42.18       33.84      7.38 o 
  -3   1  11      159.50      163.61     11.99 o 
  -2   1  11      365.96      353.18     20.75 o 
  -1   1  11      432.97      427.14     24.29 o 
   0   1  11      308.95      288.16     17.16 o 
   1   1  11      439.82      466.23     32.72 o 
   2   1  11      142.30      128.19     12.46 o 
   3   1  11        3.75      -10.72      7.92 o 
   4   1  11       45.62       44.48     13.33 o 
  -4   2  11       26.80       19.68     11.47 o 
  -3   2  11       17.03       17.50      5.22 o 
  -2   2  11        4.94       -0.33      4.60 o 
  -1   2  11       62.20       69.55      6.61 o 
   0   2  11      598.53      608.97     32.89 o 
   1   2  11      558.43      627.22     57.28 o 
   2   2  11       72.94       64.99     12.60 o 
   3   2  11       53.36       46.38     11.49 o 
   4   2  11       94.90       93.78     17.64 o 
  -4   3  11       31.95       35.00      6.93 o 
  -3   3  11        0.96       -1.78      4.58 o 
  -2   3  11        5.81        6.53      4.34 o 
  -1   3  11       35.79       37.56      7.49 o 
   0   3  11      148.89      139.62     11.68 o 
   1   3  11       71.73       76.00     13.67 o 
   2   3  11       94.08       96.31     16.13 o 
   3   3  11       54.47       66.43     13.97 o 
   4   3  11       66.17       60.33     14.75 o 
  -4   4  11       30.03       32.58     13.30 o 
  -3   4  11        5.70        4.07      4.91 o 
  -2   4  11       15.23       15.41      4.69 o 
  -1   4  11      404.43      458.17     32.42 o 
   0   4  11       77.21       98.13     19.58 o 
   1   4  11      191.34      186.13     23.23 o 
   2   4  11      226.11      241.29     29.12 o 
   3   4  11      162.09      155.29     22.65 o 
  -3   5  11       55.34       58.83      9.72 o 
  -2   5  11      256.55      269.23     20.89 o 
  -1   5  11      158.79      178.12     15.61 o 
   0   5  11       98.28       80.80     31.17 o 
   1   5  11       19.23       27.26     10.19 o 
   2   5  11       41.10       23.29     10.81 o 
   3   5  11       75.96       70.70     15.85 o 
  -3   6  11        9.17        9.43      7.70 o 
  -2   6  11      136.93      144.16     14.10 o 
  -1   6  11       51.19       67.38      9.19 o 
   0   6  11       47.40       52.32     11.76 o 
   1   6  11       84.13       81.29     15.03 o 
   2   6  11      143.21      160.05     22.54 o 
   3   6  11       17.53       15.66     11.10 o 
  -3   7  11      107.65      148.13     17.47 o 
  -2   7  11      151.83      180.74     18.61 o 
  -1   7  11      266.60      333.02     36.85 o 
   0   7  11      120.88      129.47     19.41 o 
   1   7  11      112.34      103.58     17.70 o 
   2   7  11        5.58        9.62     10.06 o 
  -2   8  11        7.85        6.75      6.39 o 
  -1   8  11       52.00       71.86     14.41 o 
   0   8  11       63.93       80.04     15.53 o 
   1   8  11       53.85       63.43     14.46 o 
   2   8  11      120.92      126.56     20.65 o 
  -1   9  11       12.07        3.33      9.62 o 
   0   9  11      130.19      143.21     21.35 o 
   1   9  11       12.30       27.02     11.90 o 
  -1  -8  12       58.08       35.84      7.02 o 
   0  -8  12      147.08      145.14     23.00 o 
   1  -8  12      119.96      113.82     16.77 o 
  -2  -7  12       26.81       19.19      4.56 o 
  -1  -7  12        0.95       -1.83      4.54 o 
   0  -7  12        4.21        3.23      5.22 o 
   1  -7  12       56.54       48.62      8.05 o 
   2  -7  12       58.23       75.88     10.98 o 
  -3  -6  12        7.90        5.50      4.19 o 
  -2  -6  12      222.16      199.40     12.85 o 
  -1  -6  12       99.43       87.49      7.51 o 
   0  -6  12       34.41       18.24     11.70 o 
   1  -6  12      372.31      353.58     21.36 o 
   2  -6  12       90.93       98.58     11.95 o 
   3  -6  12      104.09       84.12     15.31 o 
  -3  -5  12      101.52       84.87     14.43 o 
  -2  -5  12       76.49       66.92     13.66 o 
  -1  -5  12      291.17      251.11     15.17 o 
   0  -5  12       72.01       52.60      9.85 o 
   1  -5  12       45.69       46.54      6.19 o 
   2  -5  12       45.56       45.35      8.62 o 
   3  -5  12       85.70       74.40     11.43 o 
  -3  -4  12       11.29        4.35      7.01 o 
  -2  -4  12       31.83       35.68      8.11 o 
  -1  -4  12      136.54      121.54     11.44 o 
   0  -4  12      204.59      195.15     12.80 o 
   1  -4  12       20.26       14.98      4.79 o 
   2  -4  12       26.59       17.65      7.00 o 
   3  -4  12       26.35       31.12      8.59 o 
  -4  -3  12      120.37      107.59     17.12 o 
  -3  -3  12      192.24      142.74     23.13 o 
  -2  -3  12      272.61      235.42     17.67 o 
  -1  -3  12      273.32      229.92     21.31 o 
   0  -3  12      221.51      223.10     14.08 o 
   1  -3  12       57.52       53.27      6.10 o 
   2  -3  12       19.39       21.43      6.95 o 
   3  -3  12        6.47        2.70      6.37 o 
  -4  -2  12        2.10        0.69      5.21 o 
  -3  -2  12       52.41       37.18      6.63 o 
  -2  -2  12       51.82       47.88      6.73 o 
  -1  -2  12       56.89       67.74      6.58 o 
   0  -2  12       29.42       33.79      5.14 o 
   1  -2  12      177.52      203.75     31.17 o 
   2  -2  12       49.85       44.90      8.02 o 
   3  -2  12       36.85       36.73      8.26 o 
  -4  -1  12       32.09       26.76      6.81 o 
  -3  -1  12       63.93       63.53      8.28 o 
  -2  -1  12       64.05       68.43      6.97 o 
  -1  -1  12       15.48       21.53      4.41 o 
   0  -1  12      236.14      248.43     15.38 o 
   1  -1  12       27.82       29.94      6.62 o 
   2  -1  12       24.51       29.44      7.33 o 
   3  -1  12      129.37      125.49     13.22 o 
   4  -1  12       59.54       60.30     14.69 o 
  -4   0  12        3.51        6.09      5.94 o 
  -3   0  12        0.07        2.54      5.02 o 
  -2   0  12        0.13       -1.39      3.77 o 
  -1   0  12      240.66      249.37     15.37 o 
   0   0  12      663.59      694.79     37.61 o 
   1   0  12       12.26        9.33      5.38 o 
   2   0  12      129.95      126.40     21.96 o 
   3   0  12      196.41      205.29     17.53 o 
   4   0  12       94.56      100.15     18.15 o 
  -4   1  12       29.97       23.70      7.05 o 
  -3   1  12       63.02       62.53      7.33 o 
  -2   1  12       64.44       62.38      6.77 o 
  -1   1  12       14.60       12.29      4.15 o 
   0   1  12      241.26      256.63     21.20 o 
   1   1  12       25.01       31.40      6.76 o 
   2   1  12       23.15       29.62      7.09 o 
   3   1  12      131.38      117.21     18.59 o 
   4   1  12       60.38       53.02     14.61 o 
  -4   2  12        2.09       -1.61      6.17 o 
  -3   2  12       51.68       61.07      7.36 o 
  -2   2  12       51.38       56.14      6.55 o 
  -1   2  12       58.59       68.93      6.69 o 
   0   2  12       33.78       28.12      6.03 o 
   1   2  12      172.54      189.58     16.10 o 
   2   2  12       48.05       52.02      8.01 o 
   3   2  12       38.52       32.79     10.93 o 
  -4   3  12      121.61      157.45     14.42 o 
  -3   3  12      187.84      193.43     15.34 o 
  -2   3  12      270.65      311.26     18.92 o 
  -1   3  12      280.94      310.14     18.28 o 
   0   3  12      218.24      247.47     21.93 o 
   1   3  12       58.68       66.04      8.77 o 
   2   3  12       18.23       18.74     10.28 o 
   3   3  12        6.38       10.57     10.26 o 
  -3   4  12       11.29       22.90      9.82 o 
  -2   4  12       33.24       39.56      5.91 o 
  -1   4  12      132.70      162.74     21.21 o 
   0   4  12      201.49      224.87     28.24 o 
   1   4  12       21.59       29.10     10.29 o 
   2   4  12       25.51       25.68     11.23 o 
   3   4  12       26.19       16.89     11.14 o 
  -3   5  12      102.90      135.73     14.51 o 
  -2   5  12       76.27       67.35     20.68 o 
  -1   5  12      285.68      313.40     23.75 o 
   0   5  12       75.59       76.86      9.39 o 
   1   5  12       43.53       37.79     10.53 o 
   2   5  12       44.74       36.84     12.58 o 
   3   5  12       86.50      105.26     18.98 o 
  -3   6  12        7.71       -0.97     12.07 o 
  -2   6  12      221.75      229.74     18.97 o 
  -1   6  12      100.43      113.96     12.03 o 
   0   6  12       36.59       34.72     11.07 o 
   1   6  12      365.28      374.88     41.32 o 
   2   6  12       87.84       98.11     17.47 o 
   3   6  12      103.97      133.38     22.11 o 
  -2   7  12       27.14       33.66      7.71 o 
  -1   7  12        1.05       18.45      9.53 o 
   0   7  12        3.74       10.74      9.42 o 
   1   7  12       56.53       63.98     14.61 o 
   2   7  12       57.01       53.05     14.45 o 
  -1   8  12       60.94       72.10     14.66 o 
   0   8  12      142.42      134.06     20.75 o 
   1   8  12      118.86      111.05     19.48 o 
  -1  -8  13        4.88        3.52      5.54 o 
   0  -8  13       44.97       28.83      7.11 o 
  -2  -7  13      292.79      227.62     14.60 o 
  -1  -7  13       22.38       16.63      8.45 o 
   0  -7  13       57.30       40.69     10.43 o 
   1  -7  13       22.67       13.81      6.68 o 
  -2  -6  13        2.44        0.19      3.79 o 
  -1  -6  13       93.29       83.81      9.57 o 
   0  -6  13       36.97       32.89      8.49 o 
   1  -6  13       48.76       48.86      6.57 o 
   2  -6  13       17.93       31.25     12.66 o 
  -3  -5  13       90.62       63.98      8.58 o 
  -2  -5  13       98.00       81.49     20.84 o 
  -1  -5  13       93.46       91.98      9.83 o 
   0  -5  13       59.58       47.01      7.45 o 
   1  -5  13       77.14       75.95      7.93 o 
   2  -5  13       31.86       42.38      8.97 o 
  -3  -4  13       61.80       63.40      8.33 o 
  -2  -4  13      152.36      141.82     12.67 o 
  -1  -4  13        4.25        2.36      4.70 o 
   0  -4  13      421.12      454.27     39.48 o 
   1  -4  13      134.61      131.28     13.41 o 
   2  -4  13      144.61      138.04     14.48 o 
   3  -4  13      108.52      141.05     15.40 o 
  -3  -3  13       28.25       27.82      6.18 o 
  -2  -3  13        9.68        8.29      4.97 o 
  -1  -3  13        4.45        5.65      4.71 o 
   0  -3  13        8.45        7.41      4.27 o 
   1  -3  13       70.92       86.84     18.10 o 
   2  -3  13      218.92      234.70     20.96 o 
   3  -3  13       99.60      108.91     13.56 o 
  -3  -2  13        8.15       12.71      5.48 o 
  -2  -2  13       67.18       57.17      8.73 o 
  -1  -2  13      368.97      403.45     23.32 o 
   0  -2  13        1.51        3.44      7.37 o 
   1  -2  13      156.76      176.73     32.60 o 
   2  -2  13      150.51      158.68     15.64 o 
   3  -2  13       91.69       95.03     11.80 o 
  -3  -1  13      126.02      117.78     16.66 o 
  -2  -1  13      119.63      116.18      9.48 o 
  -1  -1  13      164.87      170.85     11.70 o 
   0  -1  13       25.79       27.93      4.89 o 
   1  -1  13       10.94        9.52      6.14 o 
   2  -1  13       78.84       87.36     11.27 o 
   3  -1  13       30.85       40.77      8.68 o 
  -4   0  13       15.59       10.16      6.49 o 
  -3   0  13       43.85       35.58      7.19 o 
  -2   0  13       37.17       39.31      5.83 o 
  -1   0  13        7.40        3.20      5.70 o 
   0   0  13        8.04       10.72      5.11 o 
   1   0  13        0.65        8.88      7.00 o 
   2   0  13        9.46       -2.09      6.03 o 
   3   0  13        3.15        9.48     10.37 o 
  -3   1  13      124.47      138.00     11.24 o 
  -2   1  13      120.71      126.73     10.14 o 
  -1   1  13      167.28      188.09     12.53 o 
   0   1  13       23.04       21.36      6.36 o 
   1   1  13       12.14        6.61      8.50 o 
   2   1  13       77.90       77.10     15.41 o 
   3   1  13       30.06       27.03     10.91 o 
  -3   2  13        7.36        4.20      4.88 o 
  -2   2  13       68.60       79.50      7.93 o 
  -1   2  13      362.54      406.02     23.48 o 
   0   2  13        2.83       -1.64     11.35 o 
   1   2  13      151.53      161.43     14.98 o 
   2   2  13      148.47      159.61     22.87 o 
   3   2  13       91.01       94.78     16.99 o 
  -3   3  13       27.25       32.29      6.28 o 
  -2   3  13        9.98       13.61      4.64 o 
  -1   3  13        5.00        1.87      4.07 o 
   0   3  13        8.50        5.66      5.79 o 
   1   3  13       68.95       58.51      8.88 o 
   2   3  13      220.92      236.53     29.14 o 
   3   3  13       99.98       99.38     18.09 o 
  -3   4  13       62.77       71.47      8.83 o 
  -2   4  13      152.61      176.69     13.25 o 
  -1   4  13        6.42        7.96      5.71 o 
   0   4  13      409.92      476.07     33.85 o 
   1   4  13      134.07      130.64     19.48 o 
   2   4  13      142.58      127.17     20.37 o 
   3   4  13      106.13      121.86     20.67 o 
  -3   5  13       87.97      126.75     13.96 o 
  -2   5  13      101.89       90.13     10.90 o 
  -1   5  13       95.03      109.21     11.85 o 
   0   5  13       57.27       48.25     11.88 o 
   1   5  13       76.82       87.04     15.82 o 
   2   5  13       32.84       41.48     12.85 o 
  -2   6  13        2.01       -2.00      5.68 o 
  -1   6  13       90.43      103.76     11.64 o 
   0   6  13       37.78       38.10     11.82 o 
   1   6  13       47.56       36.37     11.36 o 
   2   6  13       17.42       26.98     12.22 o 
  -2   7  13      290.28      342.66     26.29 o 
  -1   7  13       22.66       11.92      9.25 o 
   0   7  13       56.89       63.55     14.37 o 
   1   7  13       21.98       23.17     11.64 o 
  -1   8  13        5.69       17.23     10.14 o 
   0   8  13       43.81       58.25     14.93 o 
  -1  -7  14        0.47       -0.12      5.23 o 
   0  -7  14       89.35       66.45      9.47 o 
  -2  -6  14        1.48        4.13      5.19 o 
  -1  -6  14      136.20      124.42     12.33 o 
   0  -6  14      107.11       95.38     10.62 o 
   1  -6  14      157.17      200.94     25.93 o 
  -2  -5  14       42.78       27.21      6.15 o 
  -1  -5  14       28.82       25.56      6.11 o 
   0  -5  14        4.96        8.82      5.51 o 
   1  -5  14       69.46       73.73     10.45 o 
   2  -5  14       26.50       30.36     10.28 o 
  -3  -4  14        8.03       10.23      5.51 o 
  -2  -4  14       39.22       37.76      6.78 o 
  -1  -4  14        0.84       -6.58      4.39 o 
   0  -4  14       28.77       30.64      7.73 o 
   1  -4  14        8.89       -3.75      5.93 o 
   2  -4  14       48.96       69.83     11.41 o 
  -3  -3  14       74.51       66.68      8.86 o 
  -2  -3  14      148.68      138.06     15.54 o 
  -1  -3  14      104.98      108.86     12.21 o 
   0  -3  14       35.56       30.11      5.51 o 
   1  -3  14        5.25        0.58      6.13 o 
   2  -3  14       29.43       20.80      7.87 o 
   3  -3  14       21.64       19.39      8.81 o 
  -3  -2  14       28.70       27.35      6.88 o 
  -2  -2  14        7.74        2.39      8.10 o 
  -1  -2  14      107.22      124.07     11.31 o 
   0  -2  14       61.08       74.51      7.37 o 
   1  -2  14       52.62       42.57      8.22 o 
   2  -2  14       77.63       85.66     11.69 o 
   3  -2  14       16.96        8.54      7.66 o 
  -3  -1  14       55.15       52.52      8.22 o 
  -2  -1  14       31.91       18.14     11.40 o 
  -1  -1  14       17.49       21.67      5.01 o 
   0  -1  14       93.11      105.92     11.58 o 
   1  -1  14      207.69      243.99     20.32 o 
   2  -1  14       99.44      100.53     12.14 o 
   3  -1  14       28.88       24.27      7.97 o 
  -3   0  14       22.65       36.11      7.36 o 
  -2   0  14      188.74      197.33     13.42 o 
  -1   0  14       40.08       41.67      5.87 o 
   0   0  14      205.84      243.89     19.72 o 
   1   0  14      184.32      222.08     30.46 o 
   2   0  14      139.14      145.93     23.71 o 
   3   0  14      144.18      135.65     20.96 o 
  -3   1  14       54.57       53.06     11.59 o 
  -2   1  14       30.25       46.52      6.40 o 
  -1   1  14       18.25       21.27      4.84 o 
   0   1  14       91.12      115.78     12.11 o 
   1   1  14      208.17      246.88     31.57 o 
   2   1  14       99.60      106.04     18.85 o 
   3   1  14       29.99       12.60     10.72 o 
  -3   2  14       30.12       26.32      6.03 o 
  -2   2  14        7.80        9.04      4.73 o 
  -1   2  14      104.53      125.84      9.90 o 
   0   2  14       63.33       76.42     14.02 o 
   1   2  14       52.89       53.11     14.52 o 
   2   2  14       75.61       89.66     16.83 o 
   3   2  14       17.67       10.83     11.74 o 
  -3   3  14       73.89       83.60      9.01 o 
  -2   3  14      152.58      175.03     12.77 o 
  -1   3  14       99.14      110.70     11.89 o 
   0   3  14       34.52       40.89      7.91 o 
   1   3  14        5.42       -1.04      8.51 o 
   2   3  14       29.19       18.24     11.01 o 
   3   3  14       21.49        6.09     11.33 o 
  -3   4  14        8.57       10.49      5.54 o 
  -2   4  14       38.36       45.49      6.55 o 
  -1   4  14        0.96       -7.91      5.28 o 
   0   4  14       28.29       35.58      9.33 o 
   1   4  14        9.13        2.93      8.82 o 
   2   4  14       49.24       49.76     13.88 o 
  -2   5  14       39.61       41.32      8.44 o 
  -1   5  14       28.45       25.04      7.20 o 
   0   5  14        4.56        9.64      9.31 o 
   1   5  14       70.58       48.47     12.45 o 
   2   5  14       26.71       24.59     12.00 o 
  -2   6  14        1.42       -3.66      6.44 o 
  -1   6  14      132.38      123.82     19.47 o 
   0   6  14      107.28      101.44     17.58 o 
   1   6  14      157.29      175.76     25.08 o 
  -1   7  14        0.47       -6.02      8.56 o 
   0   7  14       90.27      102.80     18.22 o 
  -1  -6  15       31.87       31.23      7.09 o 
   0  -6  15       35.54       29.15      7.40 o 
  -1  -5  15       95.71       90.25     12.82 o 
   0  -5  15       38.95       44.04      8.07 o 
   1  -5  15       18.58       17.16      7.49 o 
  -2  -4  15       86.74       77.02      9.57 o 
  -1  -4  15       85.68       82.06      9.74 o 
   0  -4  15      213.45      224.39     17.84 o 
   1  -4  15      166.92      200.41     31.12 o 
   2  -4  15      178.14      181.92     17.99 o 
  -2  -3  15        8.97        3.50      5.13 o 
  -1  -3  15       34.93       48.43      7.76 o 
   0  -3  15      133.81      168.44     15.66 o 
   1  -3  15       54.25       47.10     17.15 o 
   2  -3  15       78.43       94.43     12.51 o 
  -2  -2  15       33.46       41.72      7.21 o 
  -1  -2  15      148.23      156.39     16.19 o 
   0  -2  15       94.61      102.71     11.89 o 
   1  -2  15      174.29      221.11     19.60 o 
   2  -2  15       95.81      119.63     13.90 o 
  -3  -1  15       42.30       38.03      7.75 o 
  -2  -1  15       10.07        4.76      5.24 o 
  -1  -1  15       15.15       18.67      5.06 o 
   0  -1  15       13.90       10.93      7.39 o 
   1  -1  15       82.72       91.50     13.14 o 
   2  -1  15       34.68       36.71      9.06 o 
  -3   0  15        0.78       -1.94      5.82 o 
  -2   0  15       61.13       63.26      8.37 o 
  -1   0  15        3.85        3.40      4.42 o 
   0   0  15        1.77        6.84      6.04 o 
   1   0  15       13.57       12.17      7.27 o 
   2   0  15        6.19        2.32      7.24 o 
  -3   1  15       44.45       50.68      9.04 o 
  -2   1  15        8.70        5.82      4.94 o 
  -1   1  15       16.00       10.69     10.60 o 
   0   1  15       14.44        7.81      6.24 o 
   1   1  15       84.06       91.19     11.59 o 
   2   1  15       33.98       40.11     13.37 o 
  -2   2  15       32.38       29.26      5.95 o 
  -1   2  15      148.21      182.50     16.44 o 
   0   2  15       98.23      117.66     12.90 o 
   1   2  15      171.66      183.11     17.09 o 
   2   2  15       96.08       91.24     17.17 o 
  -2   3  15        9.04       15.77      5.53 o 
  -1   3  15       36.05       34.10     12.78 o 
   0   3  15      135.67      193.46     49.05 o 
   1   3  15       53.85       53.57     13.07 o 
   2   3  15       82.28       88.05     17.39 o 
  -2   4  15       85.56      108.66      9.93 o 
  -1   4  15       88.01      113.15     12.51 o 
   0   4  15      212.57      250.48     20.88 o 
   1   4  15      168.45      154.19     21.86 o 
   2   4  15      175.60      162.44     24.32 o 
  -1   5  15       95.17      128.24     13.72 o 
   0   5  15       40.13       51.18     13.95 o 
   1   5  15       18.86       16.06     10.98 o 
  -1   6  15       31.28       24.09     11.40 o 
   0   6  15       35.12       28.48     11.99 o 
  -1  -4  16       30.34       30.11      7.19 o 
   0  -4  16        3.81        8.36      8.85 o 
   1  -4  16       46.32       67.59     10.86 o 
  -2  -3  16       10.23        2.68      5.55 o 
  -1  -3  16       15.95       23.21      6.62 o 
   0  -3  16       11.49       10.74      7.02 o 
   1  -3  16       23.24       14.12      8.27 o 
  -2  -2  16       33.93       22.89      7.85 o 
  -1  -2  16      138.10      154.60     14.27 o 
   0  -2  16       67.51       89.02     11.43 o 
   1  -2  16      178.63      233.74     21.02 o 
  -2  -1  16       34.28       37.81     12.40 o 
  -1  -1  16       36.62       53.27      9.06 o 
   0  -1  16       87.55      103.26     13.68 o 
   1  -1  16       76.53       86.65     11.96 o 
   2  -1  16       20.11       25.19      9.17 o 
  -2   0  16      235.93      292.05     24.45 o 
  -1   0  16      158.35      185.73     16.72 o 
   0   0  16      328.01      401.10     31.24 o 
   1   0  16       77.56       93.16     12.23 o 
   2   0  16      182.35      201.97     19.46 o 
  -2   1  16       34.01       33.93      6.40 o 
  -1   1  16       37.16       43.32      9.78 o 
   0   1  16       85.02       97.31     12.01 o 
   1   1  16       79.05       83.53     12.00 o 
   2   1  16       19.69       31.52     13.31 o 
  -2   2  16       33.65       38.13      7.43 o 
  -1   2  16      139.15      173.06     16.55 o 
   0   2  16       67.90       71.94     12.43 o 
   1   2  16      175.15      192.69     18.21 o 
  -2   3  16        9.88       10.62      7.01 o 
  -1   3  16       15.57       21.11      7.36 o 
   0   3  16       11.60        8.00      6.92 o 
   1   3  16       22.62       25.01     11.21 o 
  -1   4  16       30.94       40.48      9.88 o 
   0   4  16        3.84       11.84      9.69 o 
   1   4  16       46.73       62.05     14.70 o 
  -1  -2  17       88.70      102.89     17.10 o 
   0  -2  17       47.58       40.90      8.98 o 
  -1  -1  17        7.99        5.41      6.81 o 
   0  -1  17       45.86       45.82      9.34 o 
   1  -1  17       27.65       27.93      9.20 o 
  -1   0  17        4.52       13.32      7.25 o 
   0   0  17       91.41      122.75     13.95 o 
   1   0  17        9.43        6.79      7.91 o 
  -1   1  17        8.59       11.99      8.90 o 
   0   1  17       44.66       52.68     10.05 o 
   1   1  17       29.10       13.61     16.18 o 
  -1   2  17       92.63      114.94     13.38 o 
   0   2  17       46.68       39.10     17.67 o 
                                                 
